# Supplementary material for: Gelatinous macrozooplankton diversity and distribution dataset for the North Sea and Skagerrak/Kattegat during January-February 2021
Source: Data Brief. 2022 Jul 30;44:108493. doi: 10.1016/j.dib.2022.108493 (PMC9364100; doi:10.1016/j.dib.2022.108493)
Supplement: Supplementary file 1 [file mmc1.csv]

Country	Country_code	Season	Cruise	Cruise_code	Day	Month	Year	Area	Station_code	Lat(decimal)	lon(decimal)	Haul_nr	Vol_filt_m3	Sensor_depth_m	Species_group	Species	Grouped_abundance	Count	Size(mm)	Size_average(mm)	Total_count	Ind.m3	Ind.1000m3	ind.m2	Total_WW(g)m-3	Total_WW(g)m-2	Reference_WW	Comment	Size
Sweden	SW	winter	IBTS_Q1	IBTS_Q1_SW_2021	19	1	2021	North-sea/Baltic-sea	IBTS_Q1_SW_2021_101	58.111	11.044	1	10987.54172	90.9	Ctenophora	Pleurobrachia pileus		1	5		1	9.10122E-05	0.091012169	0.008273006	3.59E-06	0.000326776	Mutlu, E., Bingel, F., 1999. Distribution and abundance of ctenophores, and their zooplankton food in the Black Sea. I. Pleurobrachia pileus. Mar. Biol. 135, 589-601.
Sweden	SW	winter	IBTS_Q1	IBTS_Q1_SW_2021	19	1	2021	North-sea/Baltic-sea	IBTS_Q1_SW_2021_101	58.111	11.044	1	10987.54172	90.9	Ctenophora	Pleurobrachia pileus		1	5		1	9.10122E-05	0.091012169	0.008273006	3.59489E-06	0.000326776	Mutlu, E., Bingel, F., 1999. Distribution and abundance of ctenophores, and their zooplankton food in the Black Sea. I. Pleurobrachia pileus. Mar. Biol. 135, 589-601.
Sweden	SW	winter	IBTS_Q1	IBTS_Q1_SW_2021	19	1	2021	North-sea/Baltic-sea	IBTS_Q1_SW_2021_101	58.111	11.044	1	10987.54172	90.9	Ctenophora	Pleurobrachia pileus		1	5		1	9.10122E-05	0.091012169	0.008273006	3.59489E-06	0.000326776	Mutlu, E., Bingel, F., 1999. Distribution and abundance of ctenophores, and their zooplankton food in the Black Sea. I. Pleurobrachia pileus. Mar. Biol. 135, 589-601.
Sweden	SW	winter	IBTS_Q1	IBTS_Q1_SW_2021	19	1	2021	North-sea/Baltic-sea	IBTS_Q1_SW_2021_101	58.111	11.044	1	10987.54172	90.9	Ctenophora	Pleurobrachia pileus		1	5		1	9.10122E-05	0.091012169	0.008273006	3.59489E-06	0.000326776	Mutlu, E., Bingel, F., 1999. Distribution and abundance of ctenophores, and their zooplankton food in the Black Sea. I. Pleurobrachia pileus. Mar. Biol. 135, 589-601.
Sweden	SW	winter	IBTS_Q1	IBTS_Q1_SW_2021	19	1	2021	North-sea/Baltic-sea	IBTS_Q1_SW_2021_101	58.111	11.044	1	10987.54172	90.9	Ctenophora	Pleurobrachia pileus		1	5		1	9.10122E-05	0.091012169	0.008273006	3.59489E-06	0.000326776	Mutlu, E., Bingel, F., 1999. Distribution and abundance of ctenophores, and their zooplankton food in the Black Sea. I. Pleurobrachia pileus. Mar. Biol. 135, 589-601.
Sweden	SW	winter	IBTS_Q1	IBTS_Q1_SW_2021	19	1	2021	North-sea/Baltic-sea	IBTS_Q1_SW_2021_101	58.111	11.044	1	10987.54172	90.9	Ctenophora	Pleurobrachia pileus		1	5		1	9.10122E-05	0.091012169	0.008273006	3.59489E-06	0.000326776	Mutlu, E., Bingel, F., 1999. Distribution and abundance of ctenophores, and their zooplankton food in the Black Sea. I. Pleurobrachia pileus. Mar. Biol. 135, 589-601.
Sweden	SW	winter	IBTS_Q1	IBTS_Q1_SW_2021	19	1	2021	North-sea/Baltic-sea	IBTS_Q1_SW_2021_101	58.111	11.044	1	10987.54172	90.9	Ctenophora	Mnemiopsis leidyi		1	13		1	9.10122E-05	0.091012169	0.008273006	0.000119383	0.01085188	Jaspers, C., Møller, E.F., Kiørboe, T., 2015. Reproduction rates under variable food conditions and starvation in Mnemiopsis leidyi: Significance for the invasion success of a ctenophore. J. Plankton Res. 37, 1011-1018.
Sweden	SW	winter	IBTS_Q1	IBTS_Q1_SW_2021	19	1	2021	North-sea/Baltic-sea	IBTS_Q1_SW_2021_101	58.111	11.044	1	10987.54172	90.9	Ctenophora	Beroe spp.		1	5		1	9.10122E-05	0.091012169	0.008273006	5.83144E-06	0.000530078	Finenko, G.A., Anninsky, B.E., Romanova, Z.A., Abolmasova, G.I., Kideys, A.E., 2001. Chemical composition, respiration and feeding rates of the new alien ctenophore, Beroe ovata, in the Black Sea. Hydrobiologia 451, 177-186.
Sweden	SW	winter	IBTS_Q1	IBTS_Q1_SW_2021	19	1	2021	North-sea/Baltic-sea	IBTS_Q1_SW_2021_101	58.111	11.044	1	10987.54172	90.9	Ctenophora	Beroe spp.		1	5		1	9.10122E-05	0.091012169	0.008273006	5.83144E-06	0.000530078	Finenko, G.A., Anninsky, B.E., Romanova, Z.A., Abolmasova, G.I., Kideys, A.E., 2001. Chemical composition, respiration and feeding rates of the new alien ctenophore, Beroe ovata, in the Black Sea. Hydrobiologia 451, 177-186.
Sweden	SW	winter	IBTS_Q1	IBTS_Q1_SW_2021	19	1	2021	North-sea/Baltic-sea	IBTS_Q1_SW_2021_101	58.111	11.044	1	10987.54172	90.9	Ctenophora	Beroe spp.		1	5		1	9.10122E-05	0.091012169	0.008273006	5.83144E-06	0.000530078	Finenko, G.A., Anninsky, B.E., Romanova, Z.A., Abolmasova, G.I., Kideys, A.E., 2001. Chemical composition, respiration and feeding rates of the new alien ctenophore, Beroe ovata, in the Black Sea. Hydrobiologia 451, 177-186.
Sweden	SW	winter	IBTS_Q1	IBTS_Q1_SW_2021	19	1	2021	North-sea/Baltic-sea	IBTS_Q1_SW_2021_101	58.111	11.044	1	10987.54172	90.9	Ctenophora	Beroe spp.		1	5		1	9.10122E-05	0.091012169	0.008273006	5.83144E-06	0.000530078	Finenko, G.A., Anninsky, B.E., Romanova, Z.A., Abolmasova, G.I., Kideys, A.E., 2001. Chemical composition, respiration and feeding rates of the new alien ctenophore, Beroe ovata, in the Black Sea. Hydrobiologia 451, 177-186.
Sweden	SW	winter	IBTS_Q1	IBTS_Q1_SW_2021	19	1	2021	North-sea/Baltic-sea	IBTS_Q1_SW_2021_101	58.111	11.044	1	10987.54172	90.9	Ctenophora	Beroe spp.		1	5		1	9.10122E-05	0.091012169	0.008273006	5.83144E-06	0.000530078	Finenko, G.A., Anninsky, B.E., Romanova, Z.A., Abolmasova, G.I., Kideys, A.E., 2001. Chemical composition, respiration and feeding rates of the new alien ctenophore, Beroe ovata, in the Black Sea. Hydrobiologia 451, 177-186.
Sweden	SW	winter	IBTS_Q1	IBTS_Q1_SW_2021	19	1	2021	North-sea/Baltic-sea	IBTS_Q1_SW_2021_101	58.111	11.044	1	10987.54172	90.9	Ctenophora	Beroe spp.		1	5		1	9.10122E-05	0.091012169	0.008273006	5.83144E-06	0.000530078	Finenko, G.A., Anninsky, B.E., Romanova, Z.A., Abolmasova, G.I., Kideys, A.E., 2001. Chemical composition, respiration and feeding rates of the new alien ctenophore, Beroe ovata, in the Black Sea. Hydrobiologia 451, 177-186.
Sweden	SW	winter	IBTS_Q1	IBTS_Q1_SW_2021	19	1	2021	North-sea/Baltic-sea	IBTS_Q1_SW_2021_101	58.111	11.044	1	10987.54172	90.9	Ctenophora	Bolinopsis infundibulum		1		15	1	9.10122E-05	0.091012169	0.008273006	0.000179243	0.016293149	Jaspers, C., Møller, E.F., Kiørboe, T., 2015. Reproduction rates under variable food conditions and starvation in Mnemiopsis leidyi: Significance for the invasion success of a ctenophore. J. Plankton Res. 37, 1011-1018.	Average size	Average size
Sweden	SW	winter	IBTS_Q1	IBTS_Q1_SW_2021	19	1	2021	North-sea/Baltic-sea	IBTS_Q1_SW_2021_102	57.945	11.178	2	8208.140401	74.2	Hydrozoa	Aglantha digitale	2+			7.78	50	0.006091514	6.091513736	0.451990319	0.000109812	0.008148043	Runge, J.A., Pepin, P., Silvert, W., 1987. Feeding behavior of the Atlantic mackerel Scomber scombrus on the hydromedusa Aglantha digitale. Marine Biology 94 (3), 329-333.	2+ = 11-100 individuals. Estimated total abundance in the sample (entered as 50 ind / sample)	Average size
Sweden	SW	winter	IBTS_Q1	IBTS_Q1_SW_2021	19	1	2021	North-sea/Baltic-sea	IBTS_Q1_SW_2021_102	57.945	11.178	2	8208.140401	74.2	Ctenophora	Pleurobrachia pileus		1		13	1	0.00012183	0.121830275	0.009039806	5.35679E-05	0.003974739	Mutlu, E., Bingel, F., 1999. Distribution and abundance of ctenophores, and their zooplankton food in the Black Sea. I. Pleurobrachia pileus. Mar. Biol. 135, 589-601.	Average size	Average size
Sweden	SW	winter	IBTS_Q1	IBTS_Q1_SW_2021	19	1	2021	North-sea/Baltic-sea	IBTS_Q1_SW_2021_102	57.945	11.178	2	8208.140401	74.2	Ctenophora	Pleurobrachia pileus		1		13	1	0.00012183	0.121830275	0.009039806	5.35679E-05	0.003974739	Mutlu, E., Bingel, F., 1999. Distribution and abundance of ctenophores, and their zooplankton food in the Black Sea. I. Pleurobrachia pileus. Mar. Biol. 135, 589-601.	Average size	Average size
Sweden	SW	winter	IBTS_Q1	IBTS_Q1_SW_2021	19	1	2021	North-sea/Baltic-sea	IBTS_Q1_SW_2021_102	57.945	11.178	2	8208.140401	74.2	Ctenophora	Pleurobrachia pileus		1		13	1	0.00012183	0.121830275	0.009039806	5.35679E-05	0.003974739	Mutlu, E., Bingel, F., 1999. Distribution and abundance of ctenophores, and their zooplankton food in the Black Sea. I. Pleurobrachia pileus. Mar. Biol. 135, 589-601.	Average size	Average size
Sweden	SW	winter	IBTS_Q1	IBTS_Q1_SW_2021	19	1	2021	North-sea/Baltic-sea	IBTS_Q1_SW_2021_102	57.945	11.178	2	8208.140401	74.2	Ctenophora	Pleurobrachia pileus		1		13	1	0.00012183	0.121830275	0.009039806	5.35679E-05	0.003974739	Mutlu, E., Bingel, F., 1999. Distribution and abundance of ctenophores, and their zooplankton food in the Black Sea. I. Pleurobrachia pileus. Mar. Biol. 135, 589-601.	Average size	Average size
Sweden	SW	winter	IBTS_Q1	IBTS_Q1_SW_2021	19	1	2021	North-sea/Baltic-sea	IBTS_Q1_SW_2021_102	57.945	11.178	2	8208.140401	74.2	Ctenophora	Pleurobrachia pileus		1		13	1	0.00012183	0.121830275	0.009039806	5.35679E-05	0.003974739	Mutlu, E., Bingel, F., 1999. Distribution and abundance of ctenophores, and their zooplankton food in the Black Sea. I. Pleurobrachia pileus. Mar. Biol. 135, 589-601.	Average size	Average size
Sweden	SW	winter	IBTS_Q1	IBTS_Q1_SW_2021	19	1	2021	North-sea/Baltic-sea	IBTS_Q1_SW_2021_102	57.945	11.178	2	8208.140401	74.2	Ctenophora	Pleurobrachia pileus		1		13	1	0.00012183	0.121830275	0.009039806	5.35679E-05	0.003974739	Mutlu, E., Bingel, F., 1999. Distribution and abundance of ctenophores, and their zooplankton food in the Black Sea. I. Pleurobrachia pileus. Mar. Biol. 135, 589-601.	Average size	Average size
Sweden	SW	winter	IBTS_Q1	IBTS_Q1_SW_2021	19	1	2021	North-sea/Baltic-sea	IBTS_Q1_SW_2021_102	57.945	11.178	2	8208.140401	74.2	Ctenophora	Pleurobrachia pileus		1		13	1	0.00012183	0.121830275	0.009039806	5.35679E-05	0.003974739	Mutlu, E., Bingel, F., 1999. Distribution and abundance of ctenophores, and their zooplankton food in the Black Sea. I. Pleurobrachia pileus. Mar. Biol. 135, 589-601.	Average size	Average size
Sweden	SW	winter	IBTS_Q1	IBTS_Q1_SW_2021	19	1	2021	North-sea/Baltic-sea	IBTS_Q1_SW_2021_102	57.945	11.178	2	8208.140401	74.2	Ctenophora	Pleurobrachia pileus		1		13	1	0.00012183	0.121830275	0.009039806	5.35679E-05	0.003974739	Mutlu, E., Bingel, F., 1999. Distribution and abundance of ctenophores, and their zooplankton food in the Black Sea. I. Pleurobrachia pileus. Mar. Biol. 135, 589-601.	Average size	Average size
Sweden	SW	winter	IBTS_Q1	IBTS_Q1_SW_2021	19	1	2021	North-sea/Baltic-sea	IBTS_Q1_SW_2021_102	57.945	11.178	2	8208.140401	74.2	Ctenophora	Pleurobrachia pileus		1		13	1	0.00012183	0.121830275	0.009039806	5.35679E-05	0.003974739	Mutlu, E., Bingel, F., 1999. Distribution and abundance of ctenophores, and their zooplankton food in the Black Sea. I. Pleurobrachia pileus. Mar. Biol. 135, 589-601.	Average size	Average size
Sweden	SW	winter	IBTS_Q1	IBTS_Q1_SW_2021	19	1	2021	North-sea/Baltic-sea	IBTS_Q1_SW_2021_102	57.945	11.178	2	8208.140401	74.2	Ctenophora	Pleurobrachia pileus		1		13	1	0.00012183	0.121830275	0.009039806	5.35679E-05	0.003974739	Mutlu, E., Bingel, F., 1999. Distribution and abundance of ctenophores, and their zooplankton food in the Black Sea. I. Pleurobrachia pileus. Mar. Biol. 135, 589-601.	Average size	Average size
Sweden	SW	winter	IBTS_Q1	IBTS_Q1_SW_2021	19	1	2021	North-sea/Baltic-sea	IBTS_Q1_SW_2021_102	57.945	11.178	2	8208.140401	74.2	Ctenophora	Pleurobrachia pileus		1		13	1	0.00012183	0.121830275	0.009039806	5.35679E-05	0.003974739	Mutlu, E., Bingel, F., 1999. Distribution and abundance of ctenophores, and their zooplankton food in the Black Sea. I. Pleurobrachia pileus. Mar. Biol. 135, 589-601.	Average size	Average size
Sweden	SW	winter	IBTS_Q1	IBTS_Q1_SW_2021	19	1	2021	North-sea/Baltic-sea	IBTS_Q1_SW_2021_102	57.945	11.178	2	8208.140401	74.2	Ctenophora	Pleurobrachia pileus		1		13	1	0.00012183	0.121830275	0.009039806	5.35679E-05	0.003974739	Mutlu, E., Bingel, F., 1999. Distribution and abundance of ctenophores, and their zooplankton food in the Black Sea. I. Pleurobrachia pileus. Mar. Biol. 135, 589-601.	Average size	Average size
Sweden	SW	winter	IBTS_Q1	IBTS_Q1_SW_2021	19	1	2021	North-sea/Baltic-sea	IBTS_Q1_SW_2021_102	57.945	11.178	2	8208.140401	74.2	Ctenophora	Pleurobrachia pileus		1		13	1	0.00012183	0.121830275	0.009039806	5.35679E-05	0.003974739	Mutlu, E., Bingel, F., 1999. Distribution and abundance of ctenophores, and their zooplankton food in the Black Sea. I. Pleurobrachia pileus. Mar. Biol. 135, 589-601.	Average size	Average size
Sweden	SW	winter	IBTS_Q1	IBTS_Q1_SW_2021	19	1	2021	North-sea/Baltic-sea	IBTS_Q1_SW_2021_102	57.945	11.178	2	8208.140401	74.2	Ctenophora	Pleurobrachia pileus		1		13	1	0.00012183	0.121830275	0.009039806	5.35679E-05	0.003974739	Mutlu, E., Bingel, F., 1999. Distribution and abundance of ctenophores, and their zooplankton food in the Black Sea. I. Pleurobrachia pileus. Mar. Biol. 135, 589-601.	Average size	Average size
Sweden	SW	winter	IBTS_Q1	IBTS_Q1_SW_2021	19	1	2021	North-sea/Baltic-sea	IBTS_Q1_SW_2021_102	57.945	11.178	2	8208.140401	74.2	Ctenophora	Pleurobrachia pileus		1		13	1	0.00012183	0.121830275	0.009039806	5.35679E-05	0.003974739	Mutlu, E., Bingel, F., 1999. Distribution and abundance of ctenophores, and their zooplankton food in the Black Sea. I. Pleurobrachia pileus. Mar. Biol. 135, 589-601.	Average size	Average size
Sweden	SW	winter	IBTS_Q1	IBTS_Q1_SW_2021	19	1	2021	North-sea/Baltic-sea	IBTS_Q1_SW_2021_102	57.945	11.178	2	8208.140401	74.2	Ctenophora	Pleurobrachia pileus		1		13	1	0.00012183	0.121830275	0.009039806	5.35679E-05	0.003974739	Mutlu, E., Bingel, F., 1999. Distribution and abundance of ctenophores, and their zooplankton food in the Black Sea. I. Pleurobrachia pileus. Mar. Biol. 135, 589-601.	Average size	Average size
Sweden	SW	winter	IBTS_Q1	IBTS_Q1_SW_2021	19	1	2021	North-sea/Baltic-sea	IBTS_Q1_SW_2021_102	57.945	11.178	2	8208.140401	74.2	Ctenophora	Pleurobrachia pileus		1		13	1	0.00012183	0.121830275	0.009039806	5.35679E-05	0.003974739	Mutlu, E., Bingel, F., 1999. Distribution and abundance of ctenophores, and their zooplankton food in the Black Sea. I. Pleurobrachia pileus. Mar. Biol. 135, 589-601.	Average size	Average size
Sweden	SW	winter	IBTS_Q1	IBTS_Q1_SW_2021	19	1	2021	North-sea/Baltic-sea	IBTS_Q1_SW_2021_102	57.945	11.178	2	8208.140401	74.2	Ctenophora	Pleurobrachia pileus		1		13	1	0.00012183	0.121830275	0.009039806	5.35679E-05	0.003974739	Mutlu, E., Bingel, F., 1999. Distribution and abundance of ctenophores, and their zooplankton food in the Black Sea. I. Pleurobrachia pileus. Mar. Biol. 135, 589-601.	Average size	Average size
Sweden	SW	winter	IBTS_Q1	IBTS_Q1_SW_2021	19	1	2021	North-sea/Baltic-sea	IBTS_Q1_SW_2021_102	57.945	11.178	2	8208.140401	74.2	Ctenophora	Pleurobrachia pileus		1		13	1	0.00012183	0.121830275	0.009039806	5.35679E-05	0.003974739	Mutlu, E., Bingel, F., 1999. Distribution and abundance of ctenophores, and their zooplankton food in the Black Sea. I. Pleurobrachia pileus. Mar. Biol. 135, 589-601.	Average size	Average size
Sweden	SW	winter	IBTS_Q1	IBTS_Q1_SW_2021	19	1	2021	North-sea/Baltic-sea	IBTS_Q1_SW_2021_102	57.945	11.178	2	8208.140401	74.2	Ctenophora	Pleurobrachia pileus		1		13	1	0.00012183	0.121830275	0.009039806	5.35679E-05	0.003974739	Mutlu, E., Bingel, F., 1999. Distribution and abundance of ctenophores, and their zooplankton food in the Black Sea. I. Pleurobrachia pileus. Mar. Biol. 135, 589-601.	Average size	Average size
Sweden	SW	winter	IBTS_Q1	IBTS_Q1_SW_2021	19	1	2021	North-sea/Baltic-sea	IBTS_Q1_SW_2021_102	57.945	11.178	2	8208.140401	74.2	Ctenophora	Pleurobrachia pileus		1		13	1	0.00012183	0.121830275	0.009039806	5.35679E-05	0.003974739	Mutlu, E., Bingel, F., 1999. Distribution and abundance of ctenophores, and their zooplankton food in the Black Sea. I. Pleurobrachia pileus. Mar. Biol. 135, 589-601.	Average size	Average size
Sweden	SW	winter	IBTS_Q1	IBTS_Q1_SW_2021	19	1	2021	North-sea/Baltic-sea	IBTS_Q1_SW_2021_102	57.945	11.178	2	8208.140401	74.2	Ctenophora	Pleurobrachia pileus		1		13	1	0.00012183	0.121830275	0.009039806	5.35679E-05	0.003974739	Mutlu, E., Bingel, F., 1999. Distribution and abundance of ctenophores, and their zooplankton food in the Black Sea. I. Pleurobrachia pileus. Mar. Biol. 135, 589-601.	Average size	Average size
Sweden	SW	winter	IBTS_Q1	IBTS_Q1_SW_2021	19	1	2021	North-sea/Baltic-sea	IBTS_Q1_SW_2021_102	57.945	11.178	2	8208.140401	74.2	Ctenophora	Pleurobrachia pileus		1		13	1	0.00012183	0.121830275	0.009039806	5.35679E-05	0.003974739	Mutlu, E., Bingel, F., 1999. Distribution and abundance of ctenophores, and their zooplankton food in the Black Sea. I. Pleurobrachia pileus. Mar. Biol. 135, 589-601.	Average size	Average size
Sweden	SW	winter	IBTS_Q1	IBTS_Q1_SW_2021	19	1	2021	North-sea/Baltic-sea	IBTS_Q1_SW_2021_102	57.945	11.178	2	8208.140401	74.2	Ctenophora	Pleurobrachia pileus		1		13	1	0.00012183	0.121830275	0.009039806	5.35679E-05	0.003974739	Mutlu, E., Bingel, F., 1999. Distribution and abundance of ctenophores, and their zooplankton food in the Black Sea. I. Pleurobrachia pileus. Mar. Biol. 135, 589-601.	Average size	Average size
Sweden	SW	winter	IBTS_Q1	IBTS_Q1_SW_2021	19	1	2021	North-sea/Baltic-sea	IBTS_Q1_SW_2021_102	57.945	11.178	2	8208.140401	74.2	Ctenophora	Pleurobrachia pileus		1		13	1	0.00012183	0.121830275	0.009039806	5.35679E-05	0.003974739	Mutlu, E., Bingel, F., 1999. Distribution and abundance of ctenophores, and their zooplankton food in the Black Sea. I. Pleurobrachia pileus. Mar. Biol. 135, 589-601.	Average size	Average size
Sweden	SW	winter	IBTS_Q1	IBTS_Q1_SW_2021	19	1	2021	North-sea/Baltic-sea	IBTS_Q1_SW_2021_102	57.945	11.178	2	8208.140401	74.2	Ctenophora	Pleurobrachia pileus		1		13	1	0.00012183	0.121830275	0.009039806	5.35679E-05	0.003974739	Mutlu, E., Bingel, F., 1999. Distribution and abundance of ctenophores, and their zooplankton food in the Black Sea. I. Pleurobrachia pileus. Mar. Biol. 135, 589-601.	Average size	Average size
Sweden	SW	winter	IBTS_Q1	IBTS_Q1_SW_2021	19	1	2021	North-sea/Baltic-sea	IBTS_Q1_SW_2021_102	57.945	11.178	2	8208.140401	74.2	Ctenophora	Pleurobrachia pileus		1		13	1	0.00012183	0.121830275	0.009039806	5.35679E-05	0.003974739	Mutlu, E., Bingel, F., 1999. Distribution and abundance of ctenophores, and their zooplankton food in the Black Sea. I. Pleurobrachia pileus. Mar. Biol. 135, 589-601.	Average size	Average size
Sweden	SW	winter	IBTS_Q1	IBTS_Q1_SW_2021	19	1	2021	North-sea/Baltic-sea	IBTS_Q1_SW_2021_102	57.945	11.178	2	8208.140401	74.2	Ctenophora	Pleurobrachia pileus		1		13	1	0.00012183	0.121830275	0.009039806	5.35679E-05	0.003974739	Mutlu, E., Bingel, F., 1999. Distribution and abundance of ctenophores, and their zooplankton food in the Black Sea. I. Pleurobrachia pileus. Mar. Biol. 135, 589-601.	Average size	Average size
Sweden	SW	winter	IBTS_Q1	IBTS_Q1_SW_2021	19	1	2021	North-sea/Baltic-sea	IBTS_Q1_SW_2021_102	57.945	11.178	2	8208.140401	74.2	Ctenophora	Pleurobrachia pileus		1		13	1	0.00012183	0.121830275	0.009039806	5.35679E-05	0.003974739	Mutlu, E., Bingel, F., 1999. Distribution and abundance of ctenophores, and their zooplankton food in the Black Sea. I. Pleurobrachia pileus. Mar. Biol. 135, 589-601.	Average size	Average size
Sweden	SW	winter	IBTS_Q1	IBTS_Q1_SW_2021	19	1	2021	North-sea/Baltic-sea	IBTS_Q1_SW_2021_102	57.945	11.178	2	8208.140401	74.2	Ctenophora	Pleurobrachia pileus		1		13	1	0.00012183	0.121830275	0.009039806	5.35679E-05	0.003974739	Mutlu, E., Bingel, F., 1999. Distribution and abundance of ctenophores, and their zooplankton food in the Black Sea. I. Pleurobrachia pileus. Mar. Biol. 135, 589-601.	Average size	Average size
Sweden	SW	winter	IBTS_Q1	IBTS_Q1_SW_2021	19	1	2021	North-sea/Baltic-sea	IBTS_Q1_SW_2021_102	57.945	11.178	2	8208.140401	74.2	Ctenophora	Pleurobrachia pileus		1		13	1	0.00012183	0.121830275	0.009039806	5.35679E-05	0.003974739	Mutlu, E., Bingel, F., 1999. Distribution and abundance of ctenophores, and their zooplankton food in the Black Sea. I. Pleurobrachia pileus. Mar. Biol. 135, 589-601.	Average size	Average size
Sweden	SW	winter	IBTS_Q1	IBTS_Q1_SW_2021	19	1	2021	North-sea/Baltic-sea	IBTS_Q1_SW_2021_102	57.945	11.178	2	8208.140401	74.2	Ctenophora	Pleurobrachia pileus		1		13	1	0.00012183	0.121830275	0.009039806	5.35679E-05	0.003974739	Mutlu, E., Bingel, F., 1999. Distribution and abundance of ctenophores, and their zooplankton food in the Black Sea. I. Pleurobrachia pileus. Mar. Biol. 135, 589-601.	Average size	Average size
Sweden	SW	winter	IBTS_Q1	IBTS_Q1_SW_2021	19	1	2021	North-sea/Baltic-sea	IBTS_Q1_SW_2021_102	57.945	11.178	2	8208.140401	74.2	Ctenophora	Pleurobrachia pileus		1		13	1	0.00012183	0.121830275	0.009039806	5.35679E-05	0.003974739	Mutlu, E., Bingel, F., 1999. Distribution and abundance of ctenophores, and their zooplankton food in the Black Sea. I. Pleurobrachia pileus. Mar. Biol. 135, 589-601.	Average size	Average size
Sweden	SW	winter	IBTS_Q1	IBTS_Q1_SW_2021	19	1	2021	North-sea/Baltic-sea	IBTS_Q1_SW_2021_102	57.945	11.178	2	8208.140401	74.2	Ctenophora	Pleurobrachia pileus		1		13	1	0.00012183	0.121830275	0.009039806	5.35679E-05	0.003974739	Mutlu, E., Bingel, F., 1999. Distribution and abundance of ctenophores, and their zooplankton food in the Black Sea. I. Pleurobrachia pileus. Mar. Biol. 135, 589-601.	Average size	Average size
Sweden	SW	winter	IBTS_Q1	IBTS_Q1_SW_2021	19	1	2021	North-sea/Baltic-sea	IBTS_Q1_SW_2021_102	57.945	11.178	2	8208.140401	74.2	Ctenophora	Pleurobrachia pileus		1		13	1	0.00012183	0.121830275	0.009039806	5.35679E-05	0.003974739	Mutlu, E., Bingel, F., 1999. Distribution and abundance of ctenophores, and their zooplankton food in the Black Sea. I. Pleurobrachia pileus. Mar. Biol. 135, 589-601.	Average size	Average size
Sweden	SW	winter	IBTS_Q1	IBTS_Q1_SW_2021	19	1	2021	North-sea/Baltic-sea	IBTS_Q1_SW_2021_102	57.945	11.178	2	8208.140401	74.2	Ctenophora	Pleurobrachia pileus		1		13	1	0.00012183	0.121830275	0.009039806	5.35679E-05	0.003974739	Mutlu, E., Bingel, F., 1999. Distribution and abundance of ctenophores, and their zooplankton food in the Black Sea. I. Pleurobrachia pileus. Mar. Biol. 135, 589-601.	Average size	Average size
Sweden	SW	winter	IBTS_Q1	IBTS_Q1_SW_2021	19	1	2021	North-sea/Baltic-sea	IBTS_Q1_SW_2021_102	57.945	11.178	2	8208.140401	74.2	Ctenophora	Pleurobrachia pileus		1		13	1	0.00012183	0.121830275	0.009039806	5.35679E-05	0.003974739	Mutlu, E., Bingel, F., 1999. Distribution and abundance of ctenophores, and their zooplankton food in the Black Sea. I. Pleurobrachia pileus. Mar. Biol. 135, 589-601.	Average size	Average size
Sweden	SW	winter	IBTS_Q1	IBTS_Q1_SW_2021	19	1	2021	North-sea/Baltic-sea	IBTS_Q1_SW_2021_102	57.945	11.178	2	8208.140401	74.2	Ctenophora	Pleurobrachia pileus		1		13	1	0.00012183	0.121830275	0.009039806	5.35679E-05	0.003974739	Mutlu, E., Bingel, F., 1999. Distribution and abundance of ctenophores, and their zooplankton food in the Black Sea. I. Pleurobrachia pileus. Mar. Biol. 135, 589-601.	Average size	Average size
Sweden	SW	winter	IBTS_Q1	IBTS_Q1_SW_2021	19	1	2021	North-sea/Baltic-sea	IBTS_Q1_SW_2021_102	57.945	11.178	2	8208.140401	74.2	Ctenophora	Pleurobrachia pileus		1		13	1	0.00012183	0.121830275	0.009039806	5.35679E-05	0.003974739	Mutlu, E., Bingel, F., 1999. Distribution and abundance of ctenophores, and their zooplankton food in the Black Sea. I. Pleurobrachia pileus. Mar. Biol. 135, 589-601.	Average size	Average size
Sweden	SW	winter	IBTS_Q1	IBTS_Q1_SW_2021	19	1	2021	North-sea/Baltic-sea	IBTS_Q1_SW_2021_102	57.945	11.178	2	8208.140401	74.2	Ctenophora	Pleurobrachia pileus		1		13	1	0.00012183	0.121830275	0.009039806	5.35679E-05	0.003974739	Mutlu, E., Bingel, F., 1999. Distribution and abundance of ctenophores, and their zooplankton food in the Black Sea. I. Pleurobrachia pileus. Mar. Biol. 135, 589-601.	Average size	Average size
Sweden	SW	winter	IBTS_Q1	IBTS_Q1_SW_2021	19	1	2021	North-sea/Baltic-sea	IBTS_Q1_SW_2021_102	57.945	11.178	2	8208.140401	74.2	Ctenophora	Pleurobrachia pileus		1		13	1	0.00012183	0.121830275	0.009039806	5.35679E-05	0.003974739	Mutlu, E., Bingel, F., 1999. Distribution and abundance of ctenophores, and their zooplankton food in the Black Sea. I. Pleurobrachia pileus. Mar. Biol. 135, 589-601.	Average size	Average size
Sweden	SW	winter	IBTS_Q1	IBTS_Q1_SW_2021	19	1	2021	North-sea/Baltic-sea	IBTS_Q1_SW_2021_102	57.945	11.178	2	8208.140401	74.2	Ctenophora	Pleurobrachia pileus		1		13	1	0.00012183	0.121830275	0.009039806	5.35679E-05	0.003974739	Mutlu, E., Bingel, F., 1999. Distribution and abundance of ctenophores, and their zooplankton food in the Black Sea. I. Pleurobrachia pileus. Mar. Biol. 135, 589-601.	Average size	Average size
Sweden	SW	winter	IBTS_Q1	IBTS_Q1_SW_2021	19	1	2021	North-sea/Baltic-sea	IBTS_Q1_SW_2021_102	57.945	11.178	2	8208.140401	74.2	Ctenophora	Pleurobrachia pileus		1		13	1	0.00012183	0.121830275	0.009039806	5.35679E-05	0.003974739	Mutlu, E., Bingel, F., 1999. Distribution and abundance of ctenophores, and their zooplankton food in the Black Sea. I. Pleurobrachia pileus. Mar. Biol. 135, 589-601.	Average size	Average size
Sweden	SW	winter	IBTS_Q1	IBTS_Q1_SW_2021	19	1	2021	North-sea/Baltic-sea	IBTS_Q1_SW_2021_102	57.945	11.178	2	8208.140401	74.2	Ctenophora	Pleurobrachia pileus		1		13	1	0.00012183	0.121830275	0.009039806	5.35679E-05	0.003974739	Mutlu, E., Bingel, F., 1999. Distribution and abundance of ctenophores, and their zooplankton food in the Black Sea. I. Pleurobrachia pileus. Mar. Biol. 135, 589-601.	Average size	Average size
Sweden	SW	winter	IBTS_Q1	IBTS_Q1_SW_2021	19	1	2021	North-sea/Baltic-sea	IBTS_Q1_SW_2021_102	57.945	11.178	2	8208.140401	74.2	Ctenophora	Pleurobrachia pileus		1		13	1	0.00012183	0.121830275	0.009039806	5.35679E-05	0.003974739	Mutlu, E., Bingel, F., 1999. Distribution and abundance of ctenophores, and their zooplankton food in the Black Sea. I. Pleurobrachia pileus. Mar. Biol. 135, 589-601.	Average size	Average size
Sweden	SW	winter	IBTS_Q1	IBTS_Q1_SW_2021	19	1	2021	North-sea/Baltic-sea	IBTS_Q1_SW_2021_102	57.945	11.178	2	8208.140401	74.2	Ctenophora	Pleurobrachia pileus		1		13	1	0.00012183	0.121830275	0.009039806	5.35679E-05	0.003974739	Mutlu, E., Bingel, F., 1999. Distribution and abundance of ctenophores, and their zooplankton food in the Black Sea. I. Pleurobrachia pileus. Mar. Biol. 135, 589-601.	Average size	Average size
Sweden	SW	winter	IBTS_Q1	IBTS_Q1_SW_2021	19	1	2021	North-sea/Baltic-sea	IBTS_Q1_SW_2021_102	57.945	11.178	2	8208.140401	74.2	Ctenophora	Pleurobrachia pileus		1		13	1	0.00012183	0.121830275	0.009039806	5.35679E-05	0.003974739	Mutlu, E., Bingel, F., 1999. Distribution and abundance of ctenophores, and their zooplankton food in the Black Sea. I. Pleurobrachia pileus. Mar. Biol. 135, 589-601.	Average size	Average size
Sweden	SW	winter	IBTS_Q1	IBTS_Q1_SW_2021	19	1	2021	North-sea/Baltic-sea	IBTS_Q1_SW_2021_102	57.945	11.178	2	8208.140401	74.2	Ctenophora	Pleurobrachia pileus		1		13	1	0.00012183	0.121830275	0.009039806	5.35679E-05	0.003974739	Mutlu, E., Bingel, F., 1999. Distribution and abundance of ctenophores, and their zooplankton food in the Black Sea. I. Pleurobrachia pileus. Mar. Biol. 135, 589-601.	Average size	Average size
Sweden	SW	winter	IBTS_Q1	IBTS_Q1_SW_2021	19	1	2021	North-sea/Baltic-sea	IBTS_Q1_SW_2021_102	57.945	11.178	2	8208.140401	74.2	Ctenophora	Pleurobrachia pileus		1		13	1	0.00012183	0.121830275	0.009039806	5.35679E-05	0.003974739	Mutlu, E., Bingel, F., 1999. Distribution and abundance of ctenophores, and their zooplankton food in the Black Sea. I. Pleurobrachia pileus. Mar. Biol. 135, 589-601.	Average size	Average size
Sweden	SW	winter	IBTS_Q1	IBTS_Q1_SW_2021	19	1	2021	North-sea/Baltic-sea	IBTS_Q1_SW_2021_102	57.945	11.178	2	8208.140401	74.2	Ctenophora	Pleurobrachia pileus		1		13	1	0.00012183	0.121830275	0.009039806	5.35679E-05	0.003974739	Mutlu, E., Bingel, F., 1999. Distribution and abundance of ctenophores, and their zooplankton food in the Black Sea. I. Pleurobrachia pileus. Mar. Biol. 135, 589-601.	Average size	Average size
Sweden	SW	winter	IBTS_Q1	IBTS_Q1_SW_2021	19	1	2021	North-sea/Baltic-sea	IBTS_Q1_SW_2021_102	57.945	11.178	2	8208.140401	74.2	Ctenophora	Pleurobrachia pileus		1		13	1	0.00012183	0.121830275	0.009039806	5.35679E-05	0.003974739	Mutlu, E., Bingel, F., 1999. Distribution and abundance of ctenophores, and their zooplankton food in the Black Sea. I. Pleurobrachia pileus. Mar. Biol. 135, 589-601.	Average size	Average size
Sweden	SW	winter	IBTS_Q1	IBTS_Q1_SW_2021	19	1	2021	North-sea/Baltic-sea	IBTS_Q1_SW_2021_102	57.945	11.178	2	8208.140401	74.2	Ctenophora	Pleurobrachia pileus		1		13	1	0.00012183	0.121830275	0.009039806	5.35679E-05	0.003974739	Mutlu, E., Bingel, F., 1999. Distribution and abundance of ctenophores, and their zooplankton food in the Black Sea. I. Pleurobrachia pileus. Mar. Biol. 135, 589-601.	Average size	Average size
Sweden	SW	winter	IBTS_Q1	IBTS_Q1_SW_2021	19	1	2021	North-sea/Baltic-sea	IBTS_Q1_SW_2021_102	57.945	11.178	2	8208.140401	74.2	Ctenophora	Pleurobrachia pileus		1		13	1	0.00012183	0.121830275	0.009039806	5.35679E-05	0.003974739	Mutlu, E., Bingel, F., 1999. Distribution and abundance of ctenophores, and their zooplankton food in the Black Sea. I. Pleurobrachia pileus. Mar. Biol. 135, 589-601.	Average size	Average size
Sweden	SW	winter	IBTS_Q1	IBTS_Q1_SW_2021	19	1	2021	North-sea/Baltic-sea	IBTS_Q1_SW_2021_102	57.945	11.178	2	8208.140401	74.2	Ctenophora	Pleurobrachia pileus		1		13	1	0.00012183	0.121830275	0.009039806	5.35679E-05	0.003974739	Mutlu, E., Bingel, F., 1999. Distribution and abundance of ctenophores, and their zooplankton food in the Black Sea. I. Pleurobrachia pileus. Mar. Biol. 135, 589-601.	Average size	Average size
Sweden	SW	winter	IBTS_Q1	IBTS_Q1_SW_2021	19	1	2021	North-sea/Baltic-sea	IBTS_Q1_SW_2021_102	57.945	11.178	2	8208.140401	74.2	Ctenophora	Pleurobrachia pileus		1		13	1	0.00012183	0.121830275	0.009039806	5.35679E-05	0.003974739	Mutlu, E., Bingel, F., 1999. Distribution and abundance of ctenophores, and their zooplankton food in the Black Sea. I. Pleurobrachia pileus. Mar. Biol. 135, 589-601.	Average size	Average size
Sweden	SW	winter	IBTS_Q1	IBTS_Q1_SW_2021	19	1	2021	North-sea/Baltic-sea	IBTS_Q1_SW_2021_102	57.945	11.178	2	8208.140401	74.2	Ctenophora	Pleurobrachia pileus		1		13	1	0.00012183	0.121830275	0.009039806	5.35679E-05	0.003974739	Mutlu, E., Bingel, F., 1999. Distribution and abundance of ctenophores, and their zooplankton food in the Black Sea. I. Pleurobrachia pileus. Mar. Biol. 135, 589-601.	Average size	Average size
Sweden	SW	winter	IBTS_Q1	IBTS_Q1_SW_2021	19	1	2021	North-sea/Baltic-sea	IBTS_Q1_SW_2021_102	57.945	11.178	2	8208.140401	74.2	Ctenophora	Pleurobrachia pileus		1		13	1	0.00012183	0.121830275	0.009039806	5.35679E-05	0.003974739	Mutlu, E., Bingel, F., 1999. Distribution and abundance of ctenophores, and their zooplankton food in the Black Sea. I. Pleurobrachia pileus. Mar. Biol. 135, 589-601.	Average size	Average size
Sweden	SW	winter	IBTS_Q1	IBTS_Q1_SW_2021	19	1	2021	North-sea/Baltic-sea	IBTS_Q1_SW_2021_102	57.945	11.178	2	8208.140401	74.2	Ctenophora	Pleurobrachia pileus		1		13	1	0.00012183	0.121830275	0.009039806	5.35679E-05	0.003974739	Mutlu, E., Bingel, F., 1999. Distribution and abundance of ctenophores, and their zooplankton food in the Black Sea. I. Pleurobrachia pileus. Mar. Biol. 135, 589-601.	Average size	Average size
Sweden	SW	winter	IBTS_Q1	IBTS_Q1_SW_2021	19	1	2021	North-sea/Baltic-sea	IBTS_Q1_SW_2021_102	57.945	11.178	2	8208.140401	74.2	Ctenophora	Pleurobrachia pileus		1		13	1	0.00012183	0.121830275	0.009039806	5.35679E-05	0.003974739	Mutlu, E., Bingel, F., 1999. Distribution and abundance of ctenophores, and their zooplankton food in the Black Sea. I. Pleurobrachia pileus. Mar. Biol. 135, 589-601.	Average size	Average size
Sweden	SW	winter	IBTS_Q1	IBTS_Q1_SW_2021	19	1	2021	North-sea/Baltic-sea	IBTS_Q1_SW_2021_102	57.945	11.178	2	8208.140401	74.2	Ctenophora	Pleurobrachia pileus		1		13	1	0.00012183	0.121830275	0.009039806	5.35679E-05	0.003974739	Mutlu, E., Bingel, F., 1999. Distribution and abundance of ctenophores, and their zooplankton food in the Black Sea. I. Pleurobrachia pileus. Mar. Biol. 135, 589-601.	Average size	Average size
Sweden	SW	winter	IBTS_Q1	IBTS_Q1_SW_2021	19	1	2021	North-sea/Baltic-sea	IBTS_Q1_SW_2021_102	57.945	11.178	2	8208.140401	74.2	Ctenophora	Pleurobrachia pileus		1		13	1	0.00012183	0.121830275	0.009039806	5.35679E-05	0.003974739	Mutlu, E., Bingel, F., 1999. Distribution and abundance of ctenophores, and their zooplankton food in the Black Sea. I. Pleurobrachia pileus. Mar. Biol. 135, 589-601.	Average size	Average size
Sweden	SW	winter	IBTS_Q1	IBTS_Q1_SW_2021	19	1	2021	North-sea/Baltic-sea	IBTS_Q1_SW_2021_102	57.945	11.178	2	8208.140401	74.2	Ctenophora	Pleurobrachia pileus		1		13	1	0.00012183	0.121830275	0.009039806	5.35679E-05	0.003974739	Mutlu, E., Bingel, F., 1999. Distribution and abundance of ctenophores, and their zooplankton food in the Black Sea. I. Pleurobrachia pileus. Mar. Biol. 135, 589-601.	Average size	Average size
Sweden	SW	winter	IBTS_Q1	IBTS_Q1_SW_2021	19	1	2021	North-sea/Baltic-sea	IBTS_Q1_SW_2021_102	57.945	11.178	2	8208.140401	74.2	Ctenophora	Pleurobrachia pileus		1		13	1	0.00012183	0.121830275	0.009039806	5.35679E-05	0.003974739	Mutlu, E., Bingel, F., 1999. Distribution and abundance of ctenophores, and their zooplankton food in the Black Sea. I. Pleurobrachia pileus. Mar. Biol. 135, 589-601.	Average size	Average size
Sweden	SW	winter	IBTS_Q1	IBTS_Q1_SW_2021	19	1	2021	North-sea/Baltic-sea	IBTS_Q1_SW_2021_102	57.945	11.178	2	8208.140401	74.2	Ctenophora	Pleurobrachia pileus		1		13	1	0.00012183	0.121830275	0.009039806	5.35679E-05	0.003974739	Mutlu, E., Bingel, F., 1999. Distribution and abundance of ctenophores, and their zooplankton food in the Black Sea. I. Pleurobrachia pileus. Mar. Biol. 135, 589-601.	Average size	Average size
Sweden	SW	winter	IBTS_Q1	IBTS_Q1_SW_2021	19	1	2021	North-sea/Baltic-sea	IBTS_Q1_SW_2021_102	57.945	11.178	2	8208.140401	74.2	Ctenophora	Pleurobrachia pileus		1		13	1	0.00012183	0.121830275	0.009039806	5.35679E-05	0.003974739	Mutlu, E., Bingel, F., 1999. Distribution and abundance of ctenophores, and their zooplankton food in the Black Sea. I. Pleurobrachia pileus. Mar. Biol. 135, 589-601.	Average size	Average size
Sweden	SW	winter	IBTS_Q1	IBTS_Q1_SW_2021	19	1	2021	North-sea/Baltic-sea	IBTS_Q1_SW_2021_102	57.945	11.178	2	8208.140401	74.2	Ctenophora	Pleurobrachia pileus		1		13	1	0.00012183	0.121830275	0.009039806	5.35679E-05	0.003974739	Mutlu, E., Bingel, F., 1999. Distribution and abundance of ctenophores, and their zooplankton food in the Black Sea. I. Pleurobrachia pileus. Mar. Biol. 135, 589-601.	Average size	Average size
Sweden	SW	winter	IBTS_Q1	IBTS_Q1_SW_2021	19	1	2021	North-sea/Baltic-sea	IBTS_Q1_SW_2021_102	57.945	11.178	2	8208.140401	74.2	Ctenophora	Pleurobrachia pileus		1		13	1	0.00012183	0.121830275	0.009039806	5.35679E-05	0.003974739	Mutlu, E., Bingel, F., 1999. Distribution and abundance of ctenophores, and their zooplankton food in the Black Sea. I. Pleurobrachia pileus. Mar. Biol. 135, 589-601.	Average size	Average size
Sweden	SW	winter	IBTS_Q1	IBTS_Q1_SW_2021	19	1	2021	North-sea/Baltic-sea	IBTS_Q1_SW_2021_102	57.945	11.178	2	8208.140401	74.2	Ctenophora	Pleurobrachia pileus		1		13	1	0.00012183	0.121830275	0.009039806	5.35679E-05	0.003974739	Mutlu, E., Bingel, F., 1999. Distribution and abundance of ctenophores, and their zooplankton food in the Black Sea. I. Pleurobrachia pileus. Mar. Biol. 135, 589-601.	Average size	Average size
Sweden	SW	winter	IBTS_Q1	IBTS_Q1_SW_2021	19	1	2021	North-sea/Baltic-sea	IBTS_Q1_SW_2021_102	57.945	11.178	2	8208.140401	74.2	Ctenophora	Pleurobrachia pileus		1		13	1	0.00012183	0.121830275	0.009039806	5.35679E-05	0.003974739	Mutlu, E., Bingel, F., 1999. Distribution and abundance of ctenophores, and their zooplankton food in the Black Sea. I. Pleurobrachia pileus. Mar. Biol. 135, 589-601.	Average size	Average size
Sweden	SW	winter	IBTS_Q1	IBTS_Q1_SW_2021	19	1	2021	North-sea/Baltic-sea	IBTS_Q1_SW_2021_102	57.945	11.178	2	8208.140401	74.2	Ctenophora	Pleurobrachia pileus		1		13	1	0.00012183	0.121830275	0.009039806	5.35679E-05	0.003974739	Mutlu, E., Bingel, F., 1999. Distribution and abundance of ctenophores, and their zooplankton food in the Black Sea. I. Pleurobrachia pileus. Mar. Biol. 135, 589-601.	Average size	Average size
Sweden	SW	winter	IBTS_Q1	IBTS_Q1_SW_2021	19	1	2021	North-sea/Baltic-sea	IBTS_Q1_SW_2021_102	57.945	11.178	2	8208.140401	74.2	Ctenophora	Pleurobrachia pileus		1		13	1	0.00012183	0.121830275	0.009039806	5.35679E-05	0.003974739	Mutlu, E., Bingel, F., 1999. Distribution and abundance of ctenophores, and their zooplankton food in the Black Sea. I. Pleurobrachia pileus. Mar. Biol. 135, 589-601.	Average size	Average size
Sweden	SW	winter	IBTS_Q1	IBTS_Q1_SW_2021	19	1	2021	North-sea/Baltic-sea	IBTS_Q1_SW_2021_102	57.945	11.178	2	8208.140401	74.2	Ctenophora	Pleurobrachia pileus		1		13	1	0.00012183	0.121830275	0.009039806	5.35679E-05	0.003974739	Mutlu, E., Bingel, F., 1999. Distribution and abundance of ctenophores, and their zooplankton food in the Black Sea. I. Pleurobrachia pileus. Mar. Biol. 135, 589-601.	Average size	Average size
Sweden	SW	winter	IBTS_Q1	IBTS_Q1_SW_2021	19	1	2021	North-sea/Baltic-sea	IBTS_Q1_SW_2021_102	57.945	11.178	2	8208.140401	74.2	Ctenophora	Pleurobrachia pileus		1		13	1	0.00012183	0.121830275	0.009039806	5.35679E-05	0.003974739	Mutlu, E., Bingel, F., 1999. Distribution and abundance of ctenophores, and their zooplankton food in the Black Sea. I. Pleurobrachia pileus. Mar. Biol. 135, 589-601.	Average size	Average size
Sweden	SW	winter	IBTS_Q1	IBTS_Q1_SW_2021	19	1	2021	North-sea/Baltic-sea	IBTS_Q1_SW_2021_102	57.945	11.178	2	8208.140401	74.2	Ctenophora	Pleurobrachia pileus		1		13	1	0.00012183	0.121830275	0.009039806	5.35679E-05	0.003974739	Mutlu, E., Bingel, F., 1999. Distribution and abundance of ctenophores, and their zooplankton food in the Black Sea. I. Pleurobrachia pileus. Mar. Biol. 135, 589-601.	Average size	Average size
Sweden	SW	winter	IBTS_Q1	IBTS_Q1_SW_2021	19	1	2021	North-sea/Baltic-sea	IBTS_Q1_SW_2021_102	57.945	11.178	2	8208.140401	74.2	Ctenophora	Pleurobrachia pileus		1		13	1	0.00012183	0.121830275	0.009039806	5.35679E-05	0.003974739	Mutlu, E., Bingel, F., 1999. Distribution and abundance of ctenophores, and their zooplankton food in the Black Sea. I. Pleurobrachia pileus. Mar. Biol. 135, 589-601.	Average size	Average size
Sweden	SW	winter	IBTS_Q1	IBTS_Q1_SW_2021	19	1	2021	North-sea/Baltic-sea	IBTS_Q1_SW_2021_102	57.945	11.178	2	8208.140401	74.2	Ctenophora	Pleurobrachia pileus		1		13	1	0.00012183	0.121830275	0.009039806	5.35679E-05	0.003974739	Mutlu, E., Bingel, F., 1999. Distribution and abundance of ctenophores, and their zooplankton food in the Black Sea. I. Pleurobrachia pileus. Mar. Biol. 135, 589-601.	Average size	Average size
Sweden	SW	winter	IBTS_Q1	IBTS_Q1_SW_2021	19	1	2021	North-sea/Baltic-sea	IBTS_Q1_SW_2021_102	57.945	11.178	2	8208.140401	74.2	Ctenophora	Pleurobrachia pileus		1		13	1	0.00012183	0.121830275	0.009039806	5.35679E-05	0.003974739	Mutlu, E., Bingel, F., 1999. Distribution and abundance of ctenophores, and their zooplankton food in the Black Sea. I. Pleurobrachia pileus. Mar. Biol. 135, 589-601.	Average size	Average size
Sweden	SW	winter	IBTS_Q1	IBTS_Q1_SW_2021	19	1	2021	North-sea/Baltic-sea	IBTS_Q1_SW_2021_102	57.945	11.178	2	8208.140401	74.2	Ctenophora	Mnemiopsis leidyi		1		23	1	0.00012183	0.121830275	0.009039806	0.000807802	0.05993889	Jaspers, C., Møller, E.F., Kiørboe, T., 2015. Reproduction rates under variable food conditions and starvation in Mnemiopsis leidyi: Significance for the invasion success of a ctenophore. J. Plankton Res. 37, 1011-1018.	Average size	Average size
Sweden	SW	winter	IBTS_Q1	IBTS_Q1_SW_2021	19	1	2021	North-sea/Baltic-sea	IBTS_Q1_SW_2021_102	57.945	11.178	2	8208.140401	74.2	Ctenophora	Mnemiopsis leidyi		1		23	1	0.00012183	0.121830275	0.009039806	0.000807802	0.05993889	Jaspers, C., Møller, E.F., Kiørboe, T., 2015. Reproduction rates under variable food conditions and starvation in Mnemiopsis leidyi: Significance for the invasion success of a ctenophore. J. Plankton Res. 37, 1011-1018.	Average size	Average size
Sweden	SW	winter	IBTS_Q1	IBTS_Q1_SW_2021	19	1	2021	North-sea/Baltic-sea	IBTS_Q1_SW_2021_102	57.945	11.178	2	8208.140401	74.2	Ctenophora	Mnemiopsis leidyi		1		23	1	0.00012183	0.121830275	0.009039806	0.000807802	0.05993889	Jaspers, C., Møller, E.F., Kiørboe, T., 2015. Reproduction rates under variable food conditions and starvation in Mnemiopsis leidyi: Significance for the invasion success of a ctenophore. J. Plankton Res. 37, 1011-1018.	Average size	Average size
Sweden	SW	winter	IBTS_Q1	IBTS_Q1_SW_2021	19	1	2021	North-sea/Baltic-sea	IBTS_Q1_SW_2021_102	57.945	11.178	2	8208.140401	74.2	Ctenophora	Mnemiopsis leidyi		1		23	1	0.00012183	0.121830275	0.009039806	0.000807802	0.05993889	Jaspers, C., Møller, E.F., Kiørboe, T., 2015. Reproduction rates under variable food conditions and starvation in Mnemiopsis leidyi: Significance for the invasion success of a ctenophore. J. Plankton Res. 37, 1011-1018.	Average size	Average size
Sweden	SW	winter	IBTS_Q1	IBTS_Q1_SW_2021	19	1	2021	North-sea/Baltic-sea	IBTS_Q1_SW_2021_102	57.945	11.178	2	8208.140401	74.2	Ctenophora	Mnemiopsis leidyi		1		23	1	0.00012183	0.121830275	0.009039806	0.000807802	0.05993889	Jaspers, C., Møller, E.F., Kiørboe, T., 2015. Reproduction rates under variable food conditions and starvation in Mnemiopsis leidyi: Significance for the invasion success of a ctenophore. J. Plankton Res. 37, 1011-1018.	Average size	Average size
Sweden	SW	winter	IBTS_Q1	IBTS_Q1_SW_2021	19	1	2021	North-sea/Baltic-sea	IBTS_Q1_SW_2021_102	57.945	11.178	2	8208.140401	74.2	Ctenophora	Mnemiopsis leidyi		1		23	1	0.00012183	0.121830275	0.009039806	0.000807802	0.05993889	Jaspers, C., Møller, E.F., Kiørboe, T., 2015. Reproduction rates under variable food conditions and starvation in Mnemiopsis leidyi: Significance for the invasion success of a ctenophore. J. Plankton Res. 37, 1011-1018.	Average size	Average size
Sweden	SW	winter	IBTS_Q1	IBTS_Q1_SW_2021	19	1	2021	North-sea/Baltic-sea	IBTS_Q1_SW_2021_102	57.945	11.178	2	8208.140401	74.2	Ctenophora	Mnemiopsis leidyi		1		23	1	0.00012183	0.121830275	0.009039806	0.000807802	0.05993889	Jaspers, C., Møller, E.F., Kiørboe, T., 2015. Reproduction rates under variable food conditions and starvation in Mnemiopsis leidyi: Significance for the invasion success of a ctenophore. J. Plankton Res. 37, 1011-1018.	Average size	Average size
Sweden	SW	winter	IBTS_Q1	IBTS_Q1_SW_2021	19	1	2021	North-sea/Baltic-sea	IBTS_Q1_SW_2021_102	57.945	11.178	2	8208.140401	74.2	Ctenophora	Mnemiopsis leidyi		1		23	1	0.00012183	0.121830275	0.009039806	0.000807802	0.05993889	Jaspers, C., Møller, E.F., Kiørboe, T., 2015. Reproduction rates under variable food conditions and starvation in Mnemiopsis leidyi: Significance for the invasion success of a ctenophore. J. Plankton Res. 37, 1011-1018.	Average size	Average size
Sweden	SW	winter	IBTS_Q1	IBTS_Q1_SW_2021	19	1	2021	North-sea/Baltic-sea	IBTS_Q1_SW_2021_102	57.945	11.178	2	8208.140401	74.2	Ctenophora	Mnemiopsis leidyi		1		23	1	0.00012183	0.121830275	0.009039806	0.000807802	0.05993889	Jaspers, C., Møller, E.F., Kiørboe, T., 2015. Reproduction rates under variable food conditions and starvation in Mnemiopsis leidyi: Significance for the invasion success of a ctenophore. J. Plankton Res. 37, 1011-1018.	Average size	Average size
Sweden	SW	winter	IBTS_Q1	IBTS_Q1_SW_2021	19	1	2021	North-sea/Baltic-sea	IBTS_Q1_SW_2021_102	57.945	11.178	2	8208.140401	74.2	Ctenophora	Mnemiopsis leidyi		1		23	1	0.00012183	0.121830275	0.009039806	0.000807802	0.05993889	Jaspers, C., Møller, E.F., Kiørboe, T., 2015. Reproduction rates under variable food conditions and starvation in Mnemiopsis leidyi: Significance for the invasion success of a ctenophore. J. Plankton Res. 37, 1011-1018.	Average size	Average size
Sweden	SW	winter	IBTS_Q1	IBTS_Q1_SW_2021	19	1	2021	North-sea/Baltic-sea	IBTS_Q1_SW_2021_102	57.945	11.178	2	8208.140401	74.2	Ctenophora	Mnemiopsis leidyi		1		23	1	0.00012183	0.121830275	0.009039806	0.000807802	0.05993889	Jaspers, C., Møller, E.F., Kiørboe, T., 2015. Reproduction rates under variable food conditions and starvation in Mnemiopsis leidyi: Significance for the invasion success of a ctenophore. J. Plankton Res. 37, 1011-1018.	Average size	Average size
Sweden	SW	winter	IBTS_Q1	IBTS_Q1_SW_2021	19	1	2021	North-sea/Baltic-sea	IBTS_Q1_SW_2021_102	57.945	11.178	2	8208.140401	74.2	Ctenophora	Mnemiopsis leidyi		1		23	1	0.00012183	0.121830275	0.009039806	0.000807802	0.05993889	Jaspers, C., Møller, E.F., Kiørboe, T., 2015. Reproduction rates under variable food conditions and starvation in Mnemiopsis leidyi: Significance for the invasion success of a ctenophore. J. Plankton Res. 37, 1011-1018.	Average size	Average size
Sweden	SW	winter	IBTS_Q1	IBTS_Q1_SW_2021	19	1	2021	North-sea/Baltic-sea	IBTS_Q1_SW_2021_102	57.945	11.178	2	8208.140401	74.2	Ctenophora	Beroe spp.		1		25	1	0.00012183	0.121830275	0.009039806	0.000282576	0.020967112	Finenko, G.A., Anninsky, B.E., Romanova, Z.A., Abolmasova, G.I., Kideys, A.E., 2001. Chemical composition, respiration and feeding rates of the new alien ctenophore, Beroe ovata, in the Black Sea. Hydrobiologia 451, 177-186.	Average size	Average size
Sweden	SW	winter	IBTS_Q1	IBTS_Q1_SW_2021	19	1	2021	North-sea/Baltic-sea	IBTS_Q1_SW_2021_102	57.945	11.178	2	8208.140401	74.2	Ctenophora	Beroe spp.		1		25	1	0.00012183	0.121830275	0.009039806	0.000282576	0.020967112	Finenko, G.A., Anninsky, B.E., Romanova, Z.A., Abolmasova, G.I., Kideys, A.E., 2001. Chemical composition, respiration and feeding rates of the new alien ctenophore, Beroe ovata, in the Black Sea. Hydrobiologia 451, 177-186.	Average size	Average size
Sweden	SW	winter	IBTS_Q1	IBTS_Q1_SW_2021	19	1	2021	North-sea/Baltic-sea	IBTS_Q1_SW_2021_102	57.945	11.178	2	8208.140401	74.2	Ctenophora	Beroe spp.		1		25	1	0.00012183	0.121830275	0.009039806	0.000282576	0.020967112	Finenko, G.A., Anninsky, B.E., Romanova, Z.A., Abolmasova, G.I., Kideys, A.E., 2001. Chemical composition, respiration and feeding rates of the new alien ctenophore, Beroe ovata, in the Black Sea. Hydrobiologia 451, 177-186.	Average size	Average size
Sweden	SW	winter	IBTS_Q1	IBTS_Q1_SW_2021	19	1	2021	North-sea/Baltic-sea	IBTS_Q1_SW_2021_102	57.945	11.178	2	8208.140401	74.2	Ctenophora	Beroe spp.		1		25	1	0.00012183	0.121830275	0.009039806	0.000282576	0.020967112	Finenko, G.A., Anninsky, B.E., Romanova, Z.A., Abolmasova, G.I., Kideys, A.E., 2001. Chemical composition, respiration and feeding rates of the new alien ctenophore, Beroe ovata, in the Black Sea. Hydrobiologia 451, 177-186.	Average size	Average size
Sweden	SW	winter	IBTS_Q1	IBTS_Q1_SW_2021	19	1	2021	North-sea/Baltic-sea	IBTS_Q1_SW_2021_102	57.945	11.178	2	8208.140401	74.2	Hydrozoa	Tima bairdii		1		50	1	0.00012183	0.121830275	0.009039806	0.000738665	0.05480894	Møller, L.F., Riisgård, H.U., 2007. Feeding, bioenergetics and growth in the common jellyfish Aurelia aurita and two hydromedusae, Sarsia tubulosa and Aequorea vitrina. Mar. Ecol. Prog. Ser. 346, 167-177.	Average size	Average size
Sweden	SW	winter	IBTS_Q1	IBTS_Q1_SW_2021	19	1	2021	North-sea/Baltic-sea	IBTS_Q1_SW_2021_102	57.945	11.178	2	8208.140401	74.2	Hydrozoa	Aequorea vitrina		1		157	1	0.00012183	0.121830275	0.009039806	0.010265632	0.761709887	Møller, L.F., Riisgård, H.U., 2007. Feeding, bioenergetics and growth in the common jellyfish Aurelia aurita and two hydromedusae, Sarsia tubulosa and Aequorea vitrina. Mar. Ecol. Prog. Ser. 346, 167-177.	Average size	Average size
Sweden	SW	winter	IBTS_Q1	IBTS_Q1_SW_2021	20	1	2021	North-sea/Baltic-sea	IBTS_Q1_SW_2021_105	57.394	11.300	3	4523.00675	33	Hydrozoa	Aglantha digitale	1+			7.78	5	0.001105459	1.105459327	0.036480158	1.99281E-05	0.000657629	Runge, J.A., Pepin, P., Silvert, W., 1987. Feeding behavior of the Atlantic mackerel Scomber scombrus on the hydromedusa Aglantha digitale. Marine Biology 94 (3), 329-333.	1+ = 1-10 individuals. Estimated total abundance in the sample (entered as 5 ind / sample)	Average size
Sweden	SW	winter	IBTS_Q1	IBTS_Q1_SW_2021	20	1	2021	North-sea/Baltic-sea	IBTS_Q1_SW_2021_106	57.201	11.333	4	4072.496805	33.3	Hydrozoa	Aglantha digitale	3+			7.78	500	0.122774805	122.7748047	4.088400998	0.002213265	0.073701723	Runge, J.A., Pepin, P., Silvert, W., 1987. Feeding behavior of the Atlantic mackerel Scomber scombrus on the hydromedusa Aglantha digitale. Marine Biology 94 (3), 329-333.	3+ = 101-1000 individuals. Estimated total abundance in the sample (entered as 500 ind / sample)	Average size
Sweden	SW	winter	IBTS_Q1	IBTS_Q1_SW_2021	21	1	2021	North-sea/Baltic-sea	IBTS_Q1_SW_2021_105	57.394	11.300	3	4523.00675	33	Ctenophora	Pleurobrachia pileus		1		13	1	0.000221092	0.221091865	0.007296032	9.72125E-05	0.003208014	Mutlu, E., Bingel, F., 1999. Distribution and abundance of ctenophores, and their zooplankton food in the Black Sea. I. Pleurobrachia pileus. Mar. Biol. 135, 589-601.	Average size	Average size
Sweden	SW	winter	IBTS_Q1	IBTS_Q1_SW_2021	21	1	2021	North-sea/Baltic-sea	IBTS_Q1_SW_2021_105	57.394	11.300	3	4523.00675	33	Ctenophora	Pleurobrachia pileus		1		13	1	0.000221092	0.221091865	0.007296032	9.72125E-05	0.003208014	Mutlu, E., Bingel, F., 1999. Distribution and abundance of ctenophores, and their zooplankton food in the Black Sea. I. Pleurobrachia pileus. Mar. Biol. 135, 589-601.	Average size	Average size
Sweden	SW	winter	IBTS_Q1	IBTS_Q1_SW_2021	21	1	2021	North-sea/Baltic-sea	IBTS_Q1_SW_2021_105	57.394	11.300	3	4523.00675	33	Ctenophora	Pleurobrachia pileus		1		13	1	0.000221092	0.221091865	0.007296032	9.72125E-05	0.003208014	Mutlu, E., Bingel, F., 1999. Distribution and abundance of ctenophores, and their zooplankton food in the Black Sea. I. Pleurobrachia pileus. Mar. Biol. 135, 589-601.	Average size	Average size
Sweden	SW	winter	IBTS_Q1	IBTS_Q1_SW_2021	21	1	2021	North-sea/Baltic-sea	IBTS_Q1_SW_2021_105	57.394	11.300	3	4523.00675	33	Ctenophora	Pleurobrachia pileus		1		13	1	0.000221092	0.221091865	0.007296032	9.72125E-05	0.003208014	Mutlu, E., Bingel, F., 1999. Distribution and abundance of ctenophores, and their zooplankton food in the Black Sea. I. Pleurobrachia pileus. Mar. Biol. 135, 589-601.	Average size	Average size
Sweden	SW	winter	IBTS_Q1	IBTS_Q1_SW_2021	21	1	2021	North-sea/Baltic-sea	IBTS_Q1_SW_2021_105	57.394	11.300	3	4523.00675	33	Ctenophora	Pleurobrachia pileus		1		13	1	0.000221092	0.221091865	0.007296032	9.72125E-05	0.003208014	Mutlu, E., Bingel, F., 1999. Distribution and abundance of ctenophores, and their zooplankton food in the Black Sea. I. Pleurobrachia pileus. Mar. Biol. 135, 589-601.	Average size	Average size
Sweden	SW	winter	IBTS_Q1	IBTS_Q1_SW_2021	21	1	2021	North-sea/Baltic-sea	IBTS_Q1_SW_2021_105	57.394	11.300	3	4523.00675	33	Ctenophora	Pleurobrachia pileus		1		13	1	0.000221092	0.221091865	0.007296032	9.72125E-05	0.003208014	Mutlu, E., Bingel, F., 1999. Distribution and abundance of ctenophores, and their zooplankton food in the Black Sea. I. Pleurobrachia pileus. Mar. Biol. 135, 589-601.	Average size	Average size
Sweden	SW	winter	IBTS_Q1	IBTS_Q1_SW_2021	21	1	2021	North-sea/Baltic-sea	IBTS_Q1_SW_2021_105	57.394	11.300	3	4523.00675	33	Ctenophora	Pleurobrachia pileus		1		13	1	0.000221092	0.221091865	0.007296032	9.72125E-05	0.003208014	Mutlu, E., Bingel, F., 1999. Distribution and abundance of ctenophores, and their zooplankton food in the Black Sea. I. Pleurobrachia pileus. Mar. Biol. 135, 589-601.	Average size	Average size
Sweden	SW	winter	IBTS_Q1	IBTS_Q1_SW_2021	21	1	2021	North-sea/Baltic-sea	IBTS_Q1_SW_2021_105	57.394	11.300	3	4523.00675	33	Ctenophora	Pleurobrachia pileus		1		13	1	0.000221092	0.221091865	0.007296032	9.72125E-05	0.003208014	Mutlu, E., Bingel, F., 1999. Distribution and abundance of ctenophores, and their zooplankton food in the Black Sea. I. Pleurobrachia pileus. Mar. Biol. 135, 589-601.	Average size	Average size
Sweden	SW	winter	IBTS_Q1	IBTS_Q1_SW_2021	21	1	2021	North-sea/Baltic-sea	IBTS_Q1_SW_2021_105	57.394	11.300	3	4523.00675	33	Ctenophora	Pleurobrachia pileus		1		13	1	0.000221092	0.221091865	0.007296032	9.72125E-05	0.003208014	Mutlu, E., Bingel, F., 1999. Distribution and abundance of ctenophores, and their zooplankton food in the Black Sea. I. Pleurobrachia pileus. Mar. Biol. 135, 589-601.	Average size	Average size
Sweden	SW	winter	IBTS_Q1	IBTS_Q1_SW_2021	21	1	2021	North-sea/Baltic-sea	IBTS_Q1_SW_2021_105	57.394	11.300	3	4523.00675	33	Ctenophora	Pleurobrachia pileus		1		13	1	0.000221092	0.221091865	0.007296032	9.72125E-05	0.003208014	Mutlu, E., Bingel, F., 1999. Distribution and abundance of ctenophores, and their zooplankton food in the Black Sea. I. Pleurobrachia pileus. Mar. Biol. 135, 589-601.	Average size	Average size
Sweden	SW	winter	IBTS_Q1	IBTS_Q1_SW_2021	21	1	2021	North-sea/Baltic-sea	IBTS_Q1_SW_2021_105	57.394	11.300	3	4523.00675	33	Ctenophora	Pleurobrachia pileus		1		13	1	0.000221092	0.221091865	0.007296032	9.72125E-05	0.003208014	Mutlu, E., Bingel, F., 1999. Distribution and abundance of ctenophores, and their zooplankton food in the Black Sea. I. Pleurobrachia pileus. Mar. Biol. 135, 589-601.	Average size	Average size
Sweden	SW	winter	IBTS_Q1	IBTS_Q1_SW_2021	21	1	2021	North-sea/Baltic-sea	IBTS_Q1_SW_2021_105	57.394	11.300	3	4523.00675	33	Ctenophora	Pleurobrachia pileus		1		13	1	0.000221092	0.221091865	0.007296032	9.72125E-05	0.003208014	Mutlu, E., Bingel, F., 1999. Distribution and abundance of ctenophores, and their zooplankton food in the Black Sea. I. Pleurobrachia pileus. Mar. Biol. 135, 589-601.	Average size	Average size
Sweden	SW	winter	IBTS_Q1	IBTS_Q1_SW_2021	21	1	2021	North-sea/Baltic-sea	IBTS_Q1_SW_2021_105	57.394	11.300	3	4523.00675	33	Ctenophora	Pleurobrachia pileus		1		13	1	0.000221092	0.221091865	0.007296032	9.72125E-05	0.003208014	Mutlu, E., Bingel, F., 1999. Distribution and abundance of ctenophores, and their zooplankton food in the Black Sea. I. Pleurobrachia pileus. Mar. Biol. 135, 589-601.	Average size	Average size
Sweden	SW	winter	IBTS_Q1	IBTS_Q1_SW_2021	21	1	2021	North-sea/Baltic-sea	IBTS_Q1_SW_2021_105	57.394	11.300	3	4523.00675	33	Ctenophora	Pleurobrachia pileus		1		13	1	0.000221092	0.221091865	0.007296032	9.72125E-05	0.003208014	Mutlu, E., Bingel, F., 1999. Distribution and abundance of ctenophores, and their zooplankton food in the Black Sea. I. Pleurobrachia pileus. Mar. Biol. 135, 589-601.	Average size	Average size
Sweden	SW	winter	IBTS_Q1	IBTS_Q1_SW_2021	21	1	2021	North-sea/Baltic-sea	IBTS_Q1_SW_2021_105	57.394	11.300	3	4523.00675	33	Ctenophora	Pleurobrachia pileus		1		13	1	0.000221092	0.221091865	0.007296032	9.72125E-05	0.003208014	Mutlu, E., Bingel, F., 1999. Distribution and abundance of ctenophores, and their zooplankton food in the Black Sea. I. Pleurobrachia pileus. Mar. Biol. 135, 589-601.	Average size	Average size
Sweden	SW	winter	IBTS_Q1	IBTS_Q1_SW_2021	21	1	2021	North-sea/Baltic-sea	IBTS_Q1_SW_2021_105	57.394	11.300	3	4523.00675	33	Ctenophora	Pleurobrachia pileus		1		13	1	0.000221092	0.221091865	0.007296032	9.72125E-05	0.003208014	Mutlu, E., Bingel, F., 1999. Distribution and abundance of ctenophores, and their zooplankton food in the Black Sea. I. Pleurobrachia pileus. Mar. Biol. 135, 589-601.	Average size	Average size
Sweden	SW	winter	IBTS_Q1	IBTS_Q1_SW_2021	21	1	2021	North-sea/Baltic-sea	IBTS_Q1_SW_2021_105	57.394	11.300	3	4523.00675	33	Ctenophora	Pleurobrachia pileus		1		13	1	0.000221092	0.221091865	0.007296032	9.72125E-05	0.003208014	Mutlu, E., Bingel, F., 1999. Distribution and abundance of ctenophores, and their zooplankton food in the Black Sea. I. Pleurobrachia pileus. Mar. Biol. 135, 589-601.	Average size	Average size
Sweden	SW	winter	IBTS_Q1	IBTS_Q1_SW_2021	21	1	2021	North-sea/Baltic-sea	IBTS_Q1_SW_2021_105	57.394	11.300	3	4523.00675	33	Ctenophora	Pleurobrachia pileus		1		13	1	0.000221092	0.221091865	0.007296032	9.72125E-05	0.003208014	Mutlu, E., Bingel, F., 1999. Distribution and abundance of ctenophores, and their zooplankton food in the Black Sea. I. Pleurobrachia pileus. Mar. Biol. 135, 589-601.	Average size	Average size
Sweden	SW	winter	IBTS_Q1	IBTS_Q1_SW_2021	21	1	2021	North-sea/Baltic-sea	IBTS_Q1_SW_2021_105	57.394	11.300	3	4523.00675	33	Ctenophora	Mnemiopsis leidyi		1		23	1	0.000221092	0.221091865	0.007296032	0.001465961	0.048376703	Jaspers, C., Møller, E.F., Kiørboe, T., 2015. Reproduction rates under variable food conditions and starvation in Mnemiopsis leidyi: Significance for the invasion success of a ctenophore. J. Plankton Res. 37, 1011-1018.	Average size	Average size
Sweden	SW	winter	IBTS_Q1	IBTS_Q1_SW_2021	21	1	2021	North-sea/Baltic-sea	IBTS_Q1_SW_2021_105	57.394	11.300	3	4523.00675	33	Ctenophora	Mnemiopsis leidyi		1		23	1	0.000221092	0.221091865	0.007296032	0.001465961	0.048376703	Jaspers, C., Møller, E.F., Kiørboe, T., 2015. Reproduction rates under variable food conditions and starvation in Mnemiopsis leidyi: Significance for the invasion success of a ctenophore. J. Plankton Res. 37, 1011-1018.	Average size	Average size
Sweden	SW	winter	IBTS_Q1	IBTS_Q1_SW_2021	21	1	2021	North-sea/Baltic-sea	IBTS_Q1_SW_2021_105	57.394	11.300	3	4523.00675	33	Ctenophora	Mnemiopsis leidyi		1		23	1	0.000221092	0.221091865	0.007296032	0.001465961	0.048376703	Jaspers, C., Møller, E.F., Kiørboe, T., 2015. Reproduction rates under variable food conditions and starvation in Mnemiopsis leidyi: Significance for the invasion success of a ctenophore. J. Plankton Res. 37, 1011-1018.	Average size	Average size
Sweden	SW	winter	IBTS_Q1	IBTS_Q1_SW_2021	21	1	2021	North-sea/Baltic-sea	IBTS_Q1_SW_2021_105	57.394	11.300	3	4523.00675	33	Ctenophora	Mnemiopsis leidyi		1		23	1	0.000221092	0.221091865	0.007296032	0.001465961	0.048376703	Jaspers, C., Møller, E.F., Kiørboe, T., 2015. Reproduction rates under variable food conditions and starvation in Mnemiopsis leidyi: Significance for the invasion success of a ctenophore. J. Plankton Res. 37, 1011-1018.	Average size	Average size
Sweden	SW	winter	IBTS_Q1	IBTS_Q1_SW_2021	21	1	2021	North-sea/Baltic-sea	IBTS_Q1_SW_2021_105	57.394	11.300	3	4523.00675	33	Ctenophora	Mnemiopsis leidyi		1		23	1	0.000221092	0.221091865	0.007296032	0.001465961	0.048376703	Jaspers, C., Møller, E.F., Kiørboe, T., 2015. Reproduction rates under variable food conditions and starvation in Mnemiopsis leidyi: Significance for the invasion success of a ctenophore. J. Plankton Res. 37, 1011-1018.	Average size	Average size
Sweden	SW	winter	IBTS_Q1	IBTS_Q1_SW_2021	21	1	2021	North-sea/Baltic-sea	IBTS_Q1_SW_2021_105	57.394	11.300	3	4523.00675	33	Ctenophora	Mnemiopsis leidyi		1		23	1	0.000221092	0.221091865	0.007296032	0.001465961	0.048376703	Jaspers, C., Møller, E.F., Kiørboe, T., 2015. Reproduction rates under variable food conditions and starvation in Mnemiopsis leidyi: Significance for the invasion success of a ctenophore. J. Plankton Res. 37, 1011-1018.	Average size	Average size
Sweden	SW	winter	IBTS_Q1	IBTS_Q1_SW_2021	21	1	2021	North-sea/Baltic-sea	IBTS_Q1_SW_2021_105	57.394	11.300	3	4523.00675	33	Ctenophora	Mnemiopsis leidyi		1		23	1	0.000221092	0.221091865	0.007296032	0.001465961	0.048376703	Jaspers, C., Møller, E.F., Kiørboe, T., 2015. Reproduction rates under variable food conditions and starvation in Mnemiopsis leidyi: Significance for the invasion success of a ctenophore. J. Plankton Res. 37, 1011-1018.	Average size	Average size
Sweden	SW	winter	IBTS_Q1	IBTS_Q1_SW_2021	21	1	2021	North-sea/Baltic-sea	IBTS_Q1_SW_2021_105	57.394	11.300	3	4523.00675	33	Ctenophora	Mnemiopsis leidyi		1		23	1	0.000221092	0.221091865	0.007296032	0.001465961	0.048376703	Jaspers, C., Møller, E.F., Kiørboe, T., 2015. Reproduction rates under variable food conditions and starvation in Mnemiopsis leidyi: Significance for the invasion success of a ctenophore. J. Plankton Res. 37, 1011-1018.	Average size	Average size
Sweden	SW	winter	IBTS_Q1	IBTS_Q1_SW_2021	21	1	2021	North-sea/Baltic-sea	IBTS_Q1_SW_2021_105	57.394	11.300	3	4523.00675	33	Ctenophora	Mnemiopsis leidyi		1		23	1	0.000221092	0.221091865	0.007296032	0.001465961	0.048376703	Jaspers, C., Møller, E.F., Kiørboe, T., 2015. Reproduction rates under variable food conditions and starvation in Mnemiopsis leidyi: Significance for the invasion success of a ctenophore. J. Plankton Res. 37, 1011-1018.	Average size	Average size
Sweden	SW	winter	IBTS_Q1	IBTS_Q1_SW_2021	21	1	2021	North-sea/Baltic-sea	IBTS_Q1_SW_2021_105	57.394	11.300	3	4523.00675	33	Ctenophora	Mnemiopsis leidyi		1		23	1	0.000221092	0.221091865	0.007296032	0.001465961	0.048376703	Jaspers, C., Møller, E.F., Kiørboe, T., 2015. Reproduction rates under variable food conditions and starvation in Mnemiopsis leidyi: Significance for the invasion success of a ctenophore. J. Plankton Res. 37, 1011-1018.	Average size	Average size
Sweden	SW	winter	IBTS_Q1	IBTS_Q1_SW_2021	21	1	2021	North-sea/Baltic-sea	IBTS_Q1_SW_2021_105	57.394	11.300	3	4523.00675	33	Ctenophora	Mnemiopsis leidyi		1		23	1	0.000221092	0.221091865	0.007296032	0.001465961	0.048376703	Jaspers, C., Møller, E.F., Kiørboe, T., 2015. Reproduction rates under variable food conditions and starvation in Mnemiopsis leidyi: Significance for the invasion success of a ctenophore. J. Plankton Res. 37, 1011-1018.	Average size	Average size
Sweden	SW	winter	IBTS_Q1	IBTS_Q1_SW_2021	21	1	2021	North-sea/Baltic-sea	IBTS_Q1_SW_2021_105	57.394	11.300	3	4523.00675	33	Ctenophora	Mnemiopsis leidyi		1		23	1	0.000221092	0.221091865	0.007296032	0.001465961	0.048376703	Jaspers, C., Møller, E.F., Kiørboe, T., 2015. Reproduction rates under variable food conditions and starvation in Mnemiopsis leidyi: Significance for the invasion success of a ctenophore. J. Plankton Res. 37, 1011-1018.	Average size	Average size
Sweden	SW	winter	IBTS_Q1	IBTS_Q1_SW_2021	21	1	2021	North-sea/Baltic-sea	IBTS_Q1_SW_2021_105	57.394	11.300	3	4523.00675	33	Ctenophora	Mnemiopsis leidyi		1		23	1	0.000221092	0.221091865	0.007296032	0.001465961	0.048376703	Jaspers, C., Møller, E.F., Kiørboe, T., 2015. Reproduction rates under variable food conditions and starvation in Mnemiopsis leidyi: Significance for the invasion success of a ctenophore. J. Plankton Res. 37, 1011-1018.	Average size	Average size
Sweden	SW	winter	IBTS_Q1	IBTS_Q1_SW_2021	21	1	2021	North-sea/Baltic-sea	IBTS_Q1_SW_2021_105	57.394	11.300	3	4523.00675	33	Ctenophora	Mnemiopsis leidyi		1		23	1	0.000221092	0.221091865	0.007296032	0.001465961	0.048376703	Jaspers, C., Møller, E.F., Kiørboe, T., 2015. Reproduction rates under variable food conditions and starvation in Mnemiopsis leidyi: Significance for the invasion success of a ctenophore. J. Plankton Res. 37, 1011-1018.	Average size	Average size
Sweden	SW	winter	IBTS_Q1	IBTS_Q1_SW_2021	21	1	2021	North-sea/Baltic-sea	IBTS_Q1_SW_2021_106	57.201	11.333	4	4072.496805	33.3	Ctenophora	Pleurobrachia pileus		1		13	1	0.00024555	0.245549609	0.008176802	0.000107966	0.003595282	Mutlu, E., Bingel, F., 1999. Distribution and abundance of ctenophores, and their zooplankton food in the Black Sea. I. Pleurobrachia pileus. Mar. Biol. 135, 589-601.	Average size	Average size
Sweden	SW	winter	IBTS_Q1	IBTS_Q1_SW_2021	21	1	2021	North-sea/Baltic-sea	IBTS_Q1_SW_2021_106	57.201	11.333	4	4072.496805	33.3	Ctenophora	Pleurobrachia pileus		1		13	1	0.00024555	0.245549609	0.008176802	0.000107966	0.003595282	Mutlu, E., Bingel, F., 1999. Distribution and abundance of ctenophores, and their zooplankton food in the Black Sea. I. Pleurobrachia pileus. Mar. Biol. 135, 589-601.	Average size	Average size
Sweden	SW	winter	IBTS_Q1	IBTS_Q1_SW_2021	21	1	2021	North-sea/Baltic-sea	IBTS_Q1_SW_2021_106	57.201	11.333	4	4072.496805	33.3	Ctenophora	Pleurobrachia pileus		1		13	1	0.00024555	0.245549609	0.008176802	0.000107966	0.003595282	Mutlu, E., Bingel, F., 1999. Distribution and abundance of ctenophores, and their zooplankton food in the Black Sea. I. Pleurobrachia pileus. Mar. Biol. 135, 589-601.	Average size	Average size
Sweden	SW	winter	IBTS_Q1	IBTS_Q1_SW_2021	21	1	2021	North-sea/Baltic-sea	IBTS_Q1_SW_2021_106	57.201	11.333	4	4072.496805	33.3	Ctenophora	Pleurobrachia pileus		1		13	1	0.00024555	0.245549609	0.008176802	0.000107966	0.003595282	Mutlu, E., Bingel, F., 1999. Distribution and abundance of ctenophores, and their zooplankton food in the Black Sea. I. Pleurobrachia pileus. Mar. Biol. 135, 589-601.	Average size	Average size
Sweden	SW	winter	IBTS_Q1	IBTS_Q1_SW_2021	21	1	2021	North-sea/Baltic-sea	IBTS_Q1_SW_2021_106	57.201	11.333	4	4072.496805	33.3	Ctenophora	Pleurobrachia pileus		1		13	1	0.00024555	0.245549609	0.008176802	0.000107966	0.003595282	Mutlu, E., Bingel, F., 1999. Distribution and abundance of ctenophores, and their zooplankton food in the Black Sea. I. Pleurobrachia pileus. Mar. Biol. 135, 589-601.	Average size	Average size
Sweden	SW	winter	IBTS_Q1	IBTS_Q1_SW_2021	21	1	2021	North-sea/Baltic-sea	IBTS_Q1_SW_2021_106	57.201	11.333	4	4072.496805	33.3	Ctenophora	Pleurobrachia pileus		1		13	1	0.00024555	0.245549609	0.008176802	0.000107966	0.003595282	Mutlu, E., Bingel, F., 1999. Distribution and abundance of ctenophores, and their zooplankton food in the Black Sea. I. Pleurobrachia pileus. Mar. Biol. 135, 589-601.	Average size	Average size
Sweden	SW	winter	IBTS_Q1	IBTS_Q1_SW_2021	21	1	2021	North-sea/Baltic-sea	IBTS_Q1_SW_2021_106	57.201	11.333	4	4072.496805	33.3	Ctenophora	Pleurobrachia pileus		1		13	1	0.00024555	0.245549609	0.008176802	0.000107966	0.003595282	Mutlu, E., Bingel, F., 1999. Distribution and abundance of ctenophores, and their zooplankton food in the Black Sea. I. Pleurobrachia pileus. Mar. Biol. 135, 589-601.	Average size	Average size
Sweden	SW	winter	IBTS_Q1	IBTS_Q1_SW_2021	21	1	2021	North-sea/Baltic-sea	IBTS_Q1_SW_2021_106	57.201	11.333	4	4072.496805	33.3	Ctenophora	Pleurobrachia pileus		1		13	1	0.00024555	0.245549609	0.008176802	0.000107966	0.003595282	Mutlu, E., Bingel, F., 1999. Distribution and abundance of ctenophores, and their zooplankton food in the Black Sea. I. Pleurobrachia pileus. Mar. Biol. 135, 589-601.	Average size	Average size
Sweden	SW	winter	IBTS_Q1	IBTS_Q1_SW_2021	21	1	2021	North-sea/Baltic-sea	IBTS_Q1_SW_2021_106	57.201	11.333	4	4072.496805	33.3	Ctenophora	Pleurobrachia pileus		1		13	1	0.00024555	0.245549609	0.008176802	0.000107966	0.003595282	Mutlu, E., Bingel, F., 1999. Distribution and abundance of ctenophores, and their zooplankton food in the Black Sea. I. Pleurobrachia pileus. Mar. Biol. 135, 589-601.	Average size	Average size
Sweden	SW	winter	IBTS_Q1	IBTS_Q1_SW_2021	21	1	2021	North-sea/Baltic-sea	IBTS_Q1_SW_2021_106	57.201	11.333	4	4072.496805	33.3	Ctenophora	Pleurobrachia pileus		1		13	1	0.00024555	0.245549609	0.008176802	0.000107966	0.003595282	Mutlu, E., Bingel, F., 1999. Distribution and abundance of ctenophores, and their zooplankton food in the Black Sea. I. Pleurobrachia pileus. Mar. Biol. 135, 589-601.	Average size	Average size
Sweden	SW	winter	IBTS_Q1	IBTS_Q1_SW_2021	21	1	2021	North-sea/Baltic-sea	IBTS_Q1_SW_2021_106	57.201	11.333	4	4072.496805	33.3	Ctenophora	Pleurobrachia pileus		1		13	1	0.00024555	0.245549609	0.008176802	0.000107966	0.003595282	Mutlu, E., Bingel, F., 1999. Distribution and abundance of ctenophores, and their zooplankton food in the Black Sea. I. Pleurobrachia pileus. Mar. Biol. 135, 589-601.	Average size	Average size
Sweden	SW	winter	IBTS_Q1	IBTS_Q1_SW_2021	21	1	2021	North-sea/Baltic-sea	IBTS_Q1_SW_2021_106	57.201	11.333	4	4072.496805	33.3	Ctenophora	Pleurobrachia pileus		1		13	1	0.00024555	0.245549609	0.008176802	0.000107966	0.003595282	Mutlu, E., Bingel, F., 1999. Distribution and abundance of ctenophores, and their zooplankton food in the Black Sea. I. Pleurobrachia pileus. Mar. Biol. 135, 589-601.	Average size	Average size
Sweden	SW	winter	IBTS_Q1	IBTS_Q1_SW_2021	21	1	2021	North-sea/Baltic-sea	IBTS_Q1_SW_2021_106	57.201	11.333	4	4072.496805	33.3	Ctenophora	Pleurobrachia pileus		1		13	1	0.00024555	0.245549609	0.008176802	0.000107966	0.003595282	Mutlu, E., Bingel, F., 1999. Distribution and abundance of ctenophores, and their zooplankton food in the Black Sea. I. Pleurobrachia pileus. Mar. Biol. 135, 589-601.	Average size	Average size
Sweden	SW	winter	IBTS_Q1	IBTS_Q1_SW_2021	21	1	2021	North-sea/Baltic-sea	IBTS_Q1_SW_2021_106	57.201	11.333	4	4072.496805	33.3	Ctenophora	Pleurobrachia pileus		1		13	1	0.00024555	0.245549609	0.008176802	0.000107966	0.003595282	Mutlu, E., Bingel, F., 1999. Distribution and abundance of ctenophores, and their zooplankton food in the Black Sea. I. Pleurobrachia pileus. Mar. Biol. 135, 589-601.	Average size	Average size
Sweden	SW	winter	IBTS_Q1	IBTS_Q1_SW_2021	21	1	2021	North-sea/Baltic-sea	IBTS_Q1_SW_2021_106	57.201	11.333	4	4072.496805	33.3	Ctenophora	Pleurobrachia pileus		1		13	1	0.00024555	0.245549609	0.008176802	0.000107966	0.003595282	Mutlu, E., Bingel, F., 1999. Distribution and abundance of ctenophores, and their zooplankton food in the Black Sea. I. Pleurobrachia pileus. Mar. Biol. 135, 589-601.	Average size	Average size
Sweden	SW	winter	IBTS_Q1	IBTS_Q1_SW_2021	21	1	2021	North-sea/Baltic-sea	IBTS_Q1_SW_2021_106	57.201	11.333	4	4072.496805	33.3	Ctenophora	Pleurobrachia pileus		1		13	1	0.00024555	0.245549609	0.008176802	0.000107966	0.003595282	Mutlu, E., Bingel, F., 1999. Distribution and abundance of ctenophores, and their zooplankton food in the Black Sea. I. Pleurobrachia pileus. Mar. Biol. 135, 589-601.	Average size	Average size
Sweden	SW	winter	IBTS_Q1	IBTS_Q1_SW_2021	21	1	2021	North-sea/Baltic-sea	IBTS_Q1_SW_2021_106	57.201	11.333	4	4072.496805	33.3	Ctenophora	Pleurobrachia pileus		1		13	1	0.00024555	0.245549609	0.008176802	0.000107966	0.003595282	Mutlu, E., Bingel, F., 1999. Distribution and abundance of ctenophores, and their zooplankton food in the Black Sea. I. Pleurobrachia pileus. Mar. Biol. 135, 589-601.	Average size	Average size
Sweden	SW	winter	IBTS_Q1	IBTS_Q1_SW_2021	21	1	2021	North-sea/Baltic-sea	IBTS_Q1_SW_2021_106	57.201	11.333	4	4072.496805	33.3	Ctenophora	Pleurobrachia pileus		1		13	1	0.00024555	0.245549609	0.008176802	0.000107966	0.003595282	Mutlu, E., Bingel, F., 1999. Distribution and abundance of ctenophores, and their zooplankton food in the Black Sea. I. Pleurobrachia pileus. Mar. Biol. 135, 589-601.	Average size	Average size
Sweden	SW	winter	IBTS_Q1	IBTS_Q1_SW_2021	21	1	2021	North-sea/Baltic-sea	IBTS_Q1_SW_2021_106	57.201	11.333	4	4072.496805	33.3	Ctenophora	Pleurobrachia pileus		1		13	1	0.00024555	0.245549609	0.008176802	0.000107966	0.003595282	Mutlu, E., Bingel, F., 1999. Distribution and abundance of ctenophores, and their zooplankton food in the Black Sea. I. Pleurobrachia pileus. Mar. Biol. 135, 589-601.	Average size	Average size
Sweden	SW	winter	IBTS_Q1	IBTS_Q1_SW_2021	21	1	2021	North-sea/Baltic-sea	IBTS_Q1_SW_2021_106	57.201	11.333	4	4072.496805	33.3	Ctenophora	Pleurobrachia pileus		1		13	1	0.00024555	0.245549609	0.008176802	0.000107966	0.003595282	Mutlu, E., Bingel, F., 1999. Distribution and abundance of ctenophores, and their zooplankton food in the Black Sea. I. Pleurobrachia pileus. Mar. Biol. 135, 589-601.	Average size	Average size
Sweden	SW	winter	IBTS_Q1	IBTS_Q1_SW_2021	21	1	2021	North-sea/Baltic-sea	IBTS_Q1_SW_2021_106	57.201	11.333	4	4072.496805	33.3	Ctenophora	Pleurobrachia pileus		1		13	1	0.00024555	0.245549609	0.008176802	0.000107966	0.003595282	Mutlu, E., Bingel, F., 1999. Distribution and abundance of ctenophores, and their zooplankton food in the Black Sea. I. Pleurobrachia pileus. Mar. Biol. 135, 589-601.	Average size	Average size
Sweden	SW	winter	IBTS_Q1	IBTS_Q1_SW_2021	21	1	2021	North-sea/Baltic-sea	IBTS_Q1_SW_2021_106	57.201	11.333	4	4072.496805	33.3	Ctenophora	Pleurobrachia pileus		1		13	1	0.00024555	0.245549609	0.008176802	0.000107966	0.003595282	Mutlu, E., Bingel, F., 1999. Distribution and abundance of ctenophores, and their zooplankton food in the Black Sea. I. Pleurobrachia pileus. Mar. Biol. 135, 589-601.	Average size	Average size
Sweden	SW	winter	IBTS_Q1	IBTS_Q1_SW_2021	21	1	2021	North-sea/Baltic-sea	IBTS_Q1_SW_2021_106	57.201	11.333	4	4072.496805	33.3	Ctenophora	Mnemiopsis leidyi		1		23	1	0.00024555	0.245549609	0.008176802	0.001628129	0.054216696	Jaspers, C., Møller, E.F., Kiørboe, T., 2015. Reproduction rates under variable food conditions and starvation in Mnemiopsis leidyi: Significance for the invasion success of a ctenophore. J. Plankton Res. 37, 1011-1018.	Average size	Average size
Sweden	SW	winter	IBTS_Q1	IBTS_Q1_SW_2021	21	1	2021	North-sea/Baltic-sea	IBTS_Q1_SW_2021_106	57.201	11.333	4	4072.496805	33.3	Ctenophora	Mnemiopsis leidyi		1		23	1	0.00024555	0.245549609	0.008176802	0.001628129	0.054216696	Jaspers, C., Møller, E.F., Kiørboe, T., 2015. Reproduction rates under variable food conditions and starvation in Mnemiopsis leidyi: Significance for the invasion success of a ctenophore. J. Plankton Res. 37, 1011-1018.	Average size	Average size
Sweden	SW	winter	IBTS_Q1	IBTS_Q1_SW_2021	21	1	2021	North-sea/Baltic-sea	IBTS_Q1_SW_2021_106	57.201	11.333	4	4072.496805	33.3	Ctenophora	Mnemiopsis leidyi		1		23	1	0.00024555	0.245549609	0.008176802	0.001628129	0.054216696	Jaspers, C., Møller, E.F., Kiørboe, T., 2015. Reproduction rates under variable food conditions and starvation in Mnemiopsis leidyi: Significance for the invasion success of a ctenophore. J. Plankton Res. 37, 1011-1018.	Average size	Average size
Sweden	SW	winter	IBTS_Q1	IBTS_Q1_SW_2021	21	1	2021	North-sea/Baltic-sea	IBTS_Q1_SW_2021_106	57.201	11.333	4	4072.496805	33.3	Ctenophora	Mnemiopsis leidyi		1		23	1	0.00024555	0.245549609	0.008176802	0.001628129	0.054216696	Jaspers, C., Møller, E.F., Kiørboe, T., 2015. Reproduction rates under variable food conditions and starvation in Mnemiopsis leidyi: Significance for the invasion success of a ctenophore. J. Plankton Res. 37, 1011-1018.	Average size	Average size
Sweden	SW	winter	IBTS_Q1	IBTS_Q1_SW_2021	21	1	2021	North-sea/Baltic-sea	IBTS_Q1_SW_2021_106	57.201	11.333	4	4072.496805	33.3	Ctenophora	Mnemiopsis leidyi		1		23	1	0.00024555	0.245549609	0.008176802	0.001628129	0.054216696	Jaspers, C., Møller, E.F., Kiørboe, T., 2015. Reproduction rates under variable food conditions and starvation in Mnemiopsis leidyi: Significance for the invasion success of a ctenophore. J. Plankton Res. 37, 1011-1018.	Average size	Average size
Sweden	SW	winter	IBTS_Q1	IBTS_Q1_SW_2021	21	1	2021	North-sea/Baltic-sea	IBTS_Q1_SW_2021_106	57.201	11.333	4	4072.496805	33.3	Ctenophora	Mnemiopsis leidyi		1		23	1	0.00024555	0.245549609	0.008176802	0.001628129	0.054216696	Jaspers, C., Møller, E.F., Kiørboe, T., 2015. Reproduction rates under variable food conditions and starvation in Mnemiopsis leidyi: Significance for the invasion success of a ctenophore. J. Plankton Res. 37, 1011-1018.	Average size	Average size
Sweden	SW	winter	IBTS_Q1	IBTS_Q1_SW_2021	21	1	2021	North-sea/Baltic-sea	IBTS_Q1_SW_2021_106	57.201	11.333	4	4072.496805	33.3	Ctenophora	Mnemiopsis leidyi		1		23	1	0.00024555	0.245549609	0.008176802	0.001628129	0.054216696	Jaspers, C., Møller, E.F., Kiørboe, T., 2015. Reproduction rates under variable food conditions and starvation in Mnemiopsis leidyi: Significance for the invasion success of a ctenophore. J. Plankton Res. 37, 1011-1018.	Average size	Average size
Sweden	SW	winter	IBTS_Q1	IBTS_Q1_SW_2021	21	1	2021	North-sea/Baltic-sea	IBTS_Q1_SW_2021_106	57.201	11.333	4	4072.496805	33.3	Ctenophora	Mnemiopsis leidyi		1		23	1	0.00024555	0.245549609	0.008176802	0.001628129	0.054216696	Jaspers, C., Møller, E.F., Kiørboe, T., 2015. Reproduction rates under variable food conditions and starvation in Mnemiopsis leidyi: Significance for the invasion success of a ctenophore. J. Plankton Res. 37, 1011-1018.	Average size	Average size
Sweden	SW	winter	IBTS_Q1	IBTS_Q1_SW_2021	21	1	2021	North-sea/Baltic-sea	IBTS_Q1_SW_2021_106	57.201	11.333	4	4072.496805	33.3	Ctenophora	Mnemiopsis leidyi		1		23	1	0.00024555	0.245549609	0.008176802	0.001628129	0.054216696	Jaspers, C., Møller, E.F., Kiørboe, T., 2015. Reproduction rates under variable food conditions and starvation in Mnemiopsis leidyi: Significance for the invasion success of a ctenophore. J. Plankton Res. 37, 1011-1018.	Average size	Average size
Sweden	SW	winter	IBTS_Q1	IBTS_Q1_SW_2021	21	1	2021	North-sea/Baltic-sea	IBTS_Q1_SW_2021_106	57.201	11.333	4	4072.496805	33.3	Ctenophora	Mnemiopsis leidyi		1		23	1	0.00024555	0.245549609	0.008176802	0.001628129	0.054216696	Jaspers, C., Møller, E.F., Kiørboe, T., 2015. Reproduction rates under variable food conditions and starvation in Mnemiopsis leidyi: Significance for the invasion success of a ctenophore. J. Plankton Res. 37, 1011-1018.	Average size	Average size
Sweden	SW	winter	IBTS_Q1	IBTS_Q1_SW_2021	21	1	2021	North-sea/Baltic-sea	IBTS_Q1_SW_2021_106	57.201	11.333	4	4072.496805	33.3	Ctenophora	Mnemiopsis leidyi		1		23	1	0.00024555	0.245549609	0.008176802	0.001628129	0.054216696	Jaspers, C., Møller, E.F., Kiørboe, T., 2015. Reproduction rates under variable food conditions and starvation in Mnemiopsis leidyi: Significance for the invasion success of a ctenophore. J. Plankton Res. 37, 1011-1018.	Average size	Average size
Sweden	SW	winter	IBTS_Q1	IBTS_Q1_SW_2021	21	1	2021	North-sea/Baltic-sea	IBTS_Q1_SW_2021_106	57.201	11.333	4	4072.496805	33.3	Ctenophora	Mnemiopsis leidyi		1		23	1	0.00024555	0.245549609	0.008176802	0.001628129	0.054216696	Jaspers, C., Møller, E.F., Kiørboe, T., 2015. Reproduction rates under variable food conditions and starvation in Mnemiopsis leidyi: Significance for the invasion success of a ctenophore. J. Plankton Res. 37, 1011-1018.	Average size	Average size
Sweden	SW	winter	IBTS_Q1	IBTS_Q1_SW_2021	21	1	2021	North-sea/Baltic-sea	IBTS_Q1_SW_2021_106	57.201	11.333	4	4072.496805	33.3	Ctenophora	Mnemiopsis leidyi		1		23	1	0.00024555	0.245549609	0.008176802	0.001628129	0.054216696	Jaspers, C., Møller, E.F., Kiørboe, T., 2015. Reproduction rates under variable food conditions and starvation in Mnemiopsis leidyi: Significance for the invasion success of a ctenophore. J. Plankton Res. 37, 1011-1018.	Average size	Average size
Sweden	SW	winter	IBTS_Q1	IBTS_Q1_SW_2021	21	1	2021	North-sea/Baltic-sea	IBTS_Q1_SW_2021_106	57.201	11.333	4	4072.496805	33.3	Ctenophora	Mnemiopsis leidyi		1		23	1	0.00024555	0.245549609	0.008176802	0.001628129	0.054216696	Jaspers, C., Møller, E.F., Kiørboe, T., 2015. Reproduction rates under variable food conditions and starvation in Mnemiopsis leidyi: Significance for the invasion success of a ctenophore. J. Plankton Res. 37, 1011-1018.	Average size	Average size
Sweden	SW	winter	IBTS_Q1	IBTS_Q1_SW_2021	21	1	2021	North-sea/Baltic-sea	IBTS_Q1_SW_2021_106	57.201	11.333	4	4072.496805	33.3	Ctenophora	Mnemiopsis leidyi		1		23	1	0.00024555	0.245549609	0.008176802	0.001628129	0.054216696	Jaspers, C., Møller, E.F., Kiørboe, T., 2015. Reproduction rates under variable food conditions and starvation in Mnemiopsis leidyi: Significance for the invasion success of a ctenophore. J. Plankton Res. 37, 1011-1018.	Average size	Average size
Sweden	SW	winter	IBTS_Q1	IBTS_Q1_SW_2021	21	1	2021	North-sea/Baltic-sea	IBTS_Q1_SW_2021_106	57.201	11.333	4	4072.496805	33.3	Ctenophora	Mnemiopsis leidyi		1		23	1	0.00024555	0.245549609	0.008176802	0.001628129	0.054216696	Jaspers, C., Møller, E.F., Kiørboe, T., 2015. Reproduction rates under variable food conditions and starvation in Mnemiopsis leidyi: Significance for the invasion success of a ctenophore. J. Plankton Res. 37, 1011-1018.	Average size	Average size
Sweden	SW	winter	IBTS_Q1	IBTS_Q1_SW_2021	21	1	2021	North-sea/Baltic-sea	IBTS_Q1_SW_2021_106	57.201	11.333	4	4072.496805	33.3	Ctenophora	Mnemiopsis leidyi		1		23	1	0.00024555	0.245549609	0.008176802	0.001628129	0.054216696	Jaspers, C., Møller, E.F., Kiørboe, T., 2015. Reproduction rates under variable food conditions and starvation in Mnemiopsis leidyi: Significance for the invasion success of a ctenophore. J. Plankton Res. 37, 1011-1018.	Average size	Average size
Sweden	SW	winter	IBTS_Q1	IBTS_Q1_SW_2021	21	1	2021	North-sea/Baltic-sea	IBTS_Q1_SW_2021_106	57.201	11.333	4	4072.496805	33.3	Ctenophora	Mnemiopsis leidyi		1		23	1	0.00024555	0.245549609	0.008176802	0.001628129	0.054216696	Jaspers, C., Møller, E.F., Kiørboe, T., 2015. Reproduction rates under variable food conditions and starvation in Mnemiopsis leidyi: Significance for the invasion success of a ctenophore. J. Plankton Res. 37, 1011-1018.	Average size	Average size
Sweden	SW	winter	IBTS_Q1	IBTS_Q1_SW_2021	21	1	2021	North-sea/Baltic-sea	IBTS_Q1_SW_2021_106	57.201	11.333	4	4072.496805	33.3	Ctenophora	Mnemiopsis leidyi		1		23	1	0.00024555	0.245549609	0.008176802	0.001628129	0.054216696	Jaspers, C., Møller, E.F., Kiørboe, T., 2015. Reproduction rates under variable food conditions and starvation in Mnemiopsis leidyi: Significance for the invasion success of a ctenophore. J. Plankton Res. 37, 1011-1018.	Average size	Average size
Sweden	SW	winter	IBTS_Q1	IBTS_Q1_SW_2021	21	1	2021	North-sea/Baltic-sea	IBTS_Q1_SW_2021_106	57.201	11.333	4	4072.496805	33.3	Ctenophora	Mnemiopsis leidyi		1		23	1	0.00024555	0.245549609	0.008176802	0.001628129	0.054216696	Jaspers, C., Møller, E.F., Kiørboe, T., 2015. Reproduction rates under variable food conditions and starvation in Mnemiopsis leidyi: Significance for the invasion success of a ctenophore. J. Plankton Res. 37, 1011-1018.	Average size	Average size
Sweden	SW	winter	IBTS_Q1	IBTS_Q1_SW_2021	21	1	2021	North-sea/Baltic-sea	IBTS_Q1_SW_2021_106	57.201	11.333	4	4072.496805	33.3	Ctenophora	Mnemiopsis leidyi		1		23	1	0.00024555	0.245549609	0.008176802	0.001628129	0.054216696	Jaspers, C., Møller, E.F., Kiørboe, T., 2015. Reproduction rates under variable food conditions and starvation in Mnemiopsis leidyi: Significance for the invasion success of a ctenophore. J. Plankton Res. 37, 1011-1018.	Average size	Average size
Sweden	SW	winter	IBTS_Q1	IBTS_Q1_SW_2021	21	1	2021	North-sea/Baltic-sea	IBTS_Q1_SW_2021_106	57.201	11.333	4	4072.496805	33.3	Ctenophora	Mnemiopsis leidyi		1		23	1	0.00024555	0.245549609	0.008176802	0.001628129	0.054216696	Jaspers, C., Møller, E.F., Kiørboe, T., 2015. Reproduction rates under variable food conditions and starvation in Mnemiopsis leidyi: Significance for the invasion success of a ctenophore. J. Plankton Res. 37, 1011-1018.	Average size	Average size
Sweden	SW	winter	IBTS_Q1	IBTS_Q1_SW_2021	21	1	2021	North-sea/Baltic-sea	IBTS_Q1_SW_2021_106	57.201	11.333	4	4072.496805	33.3	Ctenophora	Mnemiopsis leidyi		1		23	1	0.00024555	0.245549609	0.008176802	0.001628129	0.054216696	Jaspers, C., Møller, E.F., Kiørboe, T., 2015. Reproduction rates under variable food conditions and starvation in Mnemiopsis leidyi: Significance for the invasion success of a ctenophore. J. Plankton Res. 37, 1011-1018.	Average size	Average size
Sweden	SW	winter	IBTS_Q1	IBTS_Q1_SW_2021	21	1	2021	North-sea/Baltic-sea	IBTS_Q1_SW_2021_106	57.201	11.333	4	4072.496805	33.3	Ctenophora	Mnemiopsis leidyi		1		23	1	0.00024555	0.245549609	0.008176802	0.001628129	0.054216696	Jaspers, C., Møller, E.F., Kiørboe, T., 2015. Reproduction rates under variable food conditions and starvation in Mnemiopsis leidyi: Significance for the invasion success of a ctenophore. J. Plankton Res. 37, 1011-1018.	Average size	Average size
Sweden	SW	winter	IBTS_Q1	IBTS_Q1_SW_2021	21	1	2021	North-sea/Baltic-sea	IBTS_Q1_SW_2021_106	57.201	11.333	4	4072.496805	33.3	Ctenophora	Mnemiopsis leidyi		1		23	1	0.00024555	0.245549609	0.008176802	0.001628129	0.054216696	Jaspers, C., Møller, E.F., Kiørboe, T., 2015. Reproduction rates under variable food conditions and starvation in Mnemiopsis leidyi: Significance for the invasion success of a ctenophore. J. Plankton Res. 37, 1011-1018.	Average size	Average size
Sweden	SW	winter	IBTS_Q1	IBTS_Q1_SW_2021	21	1	2021	North-sea/Baltic-sea	IBTS_Q1_SW_2021_106	57.201	11.333	4	4072.496805	33.3	Ctenophora	Mnemiopsis leidyi		1		23	1	0.00024555	0.245549609	0.008176802	0.001628129	0.054216696	Jaspers, C., Møller, E.F., Kiørboe, T., 2015. Reproduction rates under variable food conditions and starvation in Mnemiopsis leidyi: Significance for the invasion success of a ctenophore. J. Plankton Res. 37, 1011-1018.	Average size	Average size
Sweden	SW	winter	IBTS_Q1	IBTS_Q1_SW_2021	21	1	2021	North-sea/Baltic-sea	IBTS_Q1_SW_2021_106	57.201	11.333	4	4072.496805	33.3	Ctenophora	Mnemiopsis leidyi		1		23	1	0.00024555	0.245549609	0.008176802	0.001628129	0.054216696	Jaspers, C., Møller, E.F., Kiørboe, T., 2015. Reproduction rates under variable food conditions and starvation in Mnemiopsis leidyi: Significance for the invasion success of a ctenophore. J. Plankton Res. 37, 1011-1018.	Average size	Average size
Sweden	SW	winter	IBTS_Q1	IBTS_Q1_SW_2021	21	1	2021	North-sea/Baltic-sea	IBTS_Q1_SW_2021_106	57.201	11.333	4	4072.496805	33.3	Ctenophora	Mnemiopsis leidyi		1		23	1	0.00024555	0.245549609	0.008176802	0.001628129	0.054216696	Jaspers, C., Møller, E.F., Kiørboe, T., 2015. Reproduction rates under variable food conditions and starvation in Mnemiopsis leidyi: Significance for the invasion success of a ctenophore. J. Plankton Res. 37, 1011-1018.	Average size	Average size
Sweden	SW	winter	IBTS_Q1	IBTS_Q1_SW_2021	21	1	2021	North-sea/Baltic-sea	IBTS_Q1_SW_2021_106	57.201	11.333	4	4072.496805	33.3	Ctenophora	Mnemiopsis leidyi		1		23	1	0.00024555	0.245549609	0.008176802	0.001628129	0.054216696	Jaspers, C., Møller, E.F., Kiørboe, T., 2015. Reproduction rates under variable food conditions and starvation in Mnemiopsis leidyi: Significance for the invasion success of a ctenophore. J. Plankton Res. 37, 1011-1018.	Average size	Average size
Sweden	SW	winter	IBTS_Q1	IBTS_Q1_SW_2021	21	1	2021	North-sea/Baltic-sea	IBTS_Q1_SW_2021_106	57.201	11.333	4	4072.496805	33.3	Ctenophora	Mnemiopsis leidyi		1		23	1	0.00024555	0.245549609	0.008176802	0.001628129	0.054216696	Jaspers, C., Møller, E.F., Kiørboe, T., 2015. Reproduction rates under variable food conditions and starvation in Mnemiopsis leidyi: Significance for the invasion success of a ctenophore. J. Plankton Res. 37, 1011-1018.	Average size	Average size
Sweden	SW	winter	IBTS_Q1	IBTS_Q1_SW_2021	21	1	2021	North-sea/Baltic-sea	IBTS_Q1_SW_2021_106	57.201	11.333	4	4072.496805	33.3	Ctenophora	Mnemiopsis leidyi		1		23	1	0.00024555	0.245549609	0.008176802	0.001628129	0.054216696	Jaspers, C., Møller, E.F., Kiørboe, T., 2015. Reproduction rates under variable food conditions and starvation in Mnemiopsis leidyi: Significance for the invasion success of a ctenophore. J. Plankton Res. 37, 1011-1018.	Average size	Average size
Sweden	SW	winter	IBTS_Q1	IBTS_Q1_SW_2021	21	1	2021	North-sea/Baltic-sea	IBTS_Q1_SW_2021_106	57.201	11.333	4	4072.496805	33.3	Ctenophora	Mnemiopsis leidyi		1		23	1	0.00024555	0.245549609	0.008176802	0.001628129	0.054216696	Jaspers, C., Møller, E.F., Kiørboe, T., 2015. Reproduction rates under variable food conditions and starvation in Mnemiopsis leidyi: Significance for the invasion success of a ctenophore. J. Plankton Res. 37, 1011-1018.	Average size	Average size
Sweden	SW	winter	IBTS_Q1	IBTS_Q1_SW_2021	21	1	2021	North-sea/Baltic-sea	IBTS_Q1_SW_2021_106	57.201	11.333	4	4072.496805	33.3	Ctenophora	Mnemiopsis leidyi		1		23	1	0.00024555	0.245549609	0.008176802	0.001628129	0.054216696	Jaspers, C., Møller, E.F., Kiørboe, T., 2015. Reproduction rates under variable food conditions and starvation in Mnemiopsis leidyi: Significance for the invasion success of a ctenophore. J. Plankton Res. 37, 1011-1018.	Average size	Average size
Sweden	SW	winter	IBTS_Q1	IBTS_Q1_SW_2021	21	1	2021	North-sea/Baltic-sea	IBTS_Q1_SW_2021_106	57.201	11.333	4	4072.496805	33.3	Ctenophora	Mnemiopsis leidyi		1		23	1	0.00024555	0.245549609	0.008176802	0.001628129	0.054216696	Jaspers, C., Møller, E.F., Kiørboe, T., 2015. Reproduction rates under variable food conditions and starvation in Mnemiopsis leidyi: Significance for the invasion success of a ctenophore. J. Plankton Res. 37, 1011-1018.	Average size	Average size
Sweden	SW	winter	IBTS_Q1	IBTS_Q1_SW_2021	21	1	2021	North-sea/Baltic-sea	IBTS_Q1_SW_2021_106	57.201	11.333	4	4072.496805	33.3	Ctenophora	Mnemiopsis leidyi		1		23	1	0.00024555	0.245549609	0.008176802	0.001628129	0.054216696	Jaspers, C., Møller, E.F., Kiørboe, T., 2015. Reproduction rates under variable food conditions and starvation in Mnemiopsis leidyi: Significance for the invasion success of a ctenophore. J. Plankton Res. 37, 1011-1018.	Average size	Average size
Sweden	SW	winter	IBTS_Q1	IBTS_Q1_SW_2021	21	1	2021	North-sea/Baltic-sea	IBTS_Q1_SW_2021_106	57.201	11.333	4	4072.496805	33.3	Ctenophora	Mnemiopsis leidyi		1		23	1	0.00024555	0.245549609	0.008176802	0.001628129	0.054216696	Jaspers, C., Møller, E.F., Kiørboe, T., 2015. Reproduction rates under variable food conditions and starvation in Mnemiopsis leidyi: Significance for the invasion success of a ctenophore. J. Plankton Res. 37, 1011-1018.	Average size	Average size
Sweden	SW	winter	IBTS_Q1	IBTS_Q1_SW_2021	21	1	2021	North-sea/Baltic-sea	IBTS_Q1_SW_2021_106	57.201	11.333	4	4072.496805	33.3	Ctenophora	Mnemiopsis leidyi		1		23	1	0.00024555	0.245549609	0.008176802	0.001628129	0.054216696	Jaspers, C., Møller, E.F., Kiørboe, T., 2015. Reproduction rates under variable food conditions and starvation in Mnemiopsis leidyi: Significance for the invasion success of a ctenophore. J. Plankton Res. 37, 1011-1018.	Average size	Average size
Sweden	SW	winter	IBTS_Q1	IBTS_Q1_SW_2021	21	1	2021	North-sea/Baltic-sea	IBTS_Q1_SW_2021_106	57.201	11.333	4	4072.496805	33.3	Ctenophora	Mnemiopsis leidyi		1		23	1	0.00024555	0.245549609	0.008176802	0.001628129	0.054216696	Jaspers, C., Møller, E.F., Kiørboe, T., 2015. Reproduction rates under variable food conditions and starvation in Mnemiopsis leidyi: Significance for the invasion success of a ctenophore. J. Plankton Res. 37, 1011-1018.	Average size	Average size
Sweden	SW	winter	IBTS_Q1	IBTS_Q1_SW_2021	21	1	2021	North-sea/Baltic-sea	IBTS_Q1_SW_2021_106	57.201	11.333	4	4072.496805	33.3	Ctenophora	Mnemiopsis leidyi		1		23	1	0.00024555	0.245549609	0.008176802	0.001628129	0.054216696	Jaspers, C., Møller, E.F., Kiørboe, T., 2015. Reproduction rates under variable food conditions and starvation in Mnemiopsis leidyi: Significance for the invasion success of a ctenophore. J. Plankton Res. 37, 1011-1018.	Average size	Average size
Sweden	SW	winter	IBTS_Q1	IBTS_Q1_SW_2021	21	1	2021	North-sea/Baltic-sea	IBTS_Q1_SW_2021_106	57.201	11.333	4	4072.496805	33.3	Ctenophora	Mnemiopsis leidyi		1		23	1	0.00024555	0.245549609	0.008176802	0.001628129	0.054216696	Jaspers, C., Møller, E.F., Kiørboe, T., 2015. Reproduction rates under variable food conditions and starvation in Mnemiopsis leidyi: Significance for the invasion success of a ctenophore. J. Plankton Res. 37, 1011-1018.	Average size	Average size
Sweden	SW	winter	IBTS_Q1	IBTS_Q1_SW_2021	21	1	2021	North-sea/Baltic-sea	IBTS_Q1_SW_2021_106	57.201	11.333	4	4072.496805	33.3	Ctenophora	Mnemiopsis leidyi		1		23	1	0.00024555	0.245549609	0.008176802	0.001628129	0.054216696	Jaspers, C., Møller, E.F., Kiørboe, T., 2015. Reproduction rates under variable food conditions and starvation in Mnemiopsis leidyi: Significance for the invasion success of a ctenophore. J. Plankton Res. 37, 1011-1018.	Average size	Average size
Sweden	SW	winter	IBTS_Q1	IBTS_Q1_SW_2021	21	1	2021	North-sea/Baltic-sea	IBTS_Q1_SW_2021_106	57.201	11.333	4	4072.496805	33.3	Ctenophora	Mnemiopsis leidyi		1		23	1	0.00024555	0.245549609	0.008176802	0.001628129	0.054216696	Jaspers, C., Møller, E.F., Kiørboe, T., 2015. Reproduction rates under variable food conditions and starvation in Mnemiopsis leidyi: Significance for the invasion success of a ctenophore. J. Plankton Res. 37, 1011-1018.	Average size	Average size
Sweden	SW	winter	IBTS_Q1	IBTS_Q1_SW_2021	21	1	2021	North-sea/Baltic-sea	IBTS_Q1_SW_2021_106	57.201	11.333	4	4072.496805	33.3	Ctenophora	Mnemiopsis leidyi		1		23	1	0.00024555	0.245549609	0.008176802	0.001628129	0.054216696	Jaspers, C., Møller, E.F., Kiørboe, T., 2015. Reproduction rates under variable food conditions and starvation in Mnemiopsis leidyi: Significance for the invasion success of a ctenophore. J. Plankton Res. 37, 1011-1018.	Average size	Average size
Sweden	SW	winter	IBTS_Q1	IBTS_Q1_SW_2021	21	1	2021	North-sea/Baltic-sea	IBTS_Q1_SW_2021_106	57.201	11.333	4	4072.496805	33.3	Ctenophora	Mnemiopsis leidyi		1		23	1	0.00024555	0.245549609	0.008176802	0.001628129	0.054216696	Jaspers, C., Møller, E.F., Kiørboe, T., 2015. Reproduction rates under variable food conditions and starvation in Mnemiopsis leidyi: Significance for the invasion success of a ctenophore. J. Plankton Res. 37, 1011-1018.	Average size	Average size
Sweden	SW	winter	IBTS_Q1	IBTS_Q1_SW_2021	21	1	2021	North-sea/Baltic-sea	IBTS_Q1_SW_2021_106	57.201	11.333	4	4072.496805	33.3	Ctenophora	Mnemiopsis leidyi		1		23	1	0.00024555	0.245549609	0.008176802	0.001628129	0.054216696	Jaspers, C., Møller, E.F., Kiørboe, T., 2015. Reproduction rates under variable food conditions and starvation in Mnemiopsis leidyi: Significance for the invasion success of a ctenophore. J. Plankton Res. 37, 1011-1018.	Average size	Average size
Sweden	SW	winter	IBTS_Q1	IBTS_Q1_SW_2021	21	1	2021	North-sea/Baltic-sea	IBTS_Q1_SW_2021_106	57.201	11.333	4	4072.496805	33.3	Ctenophora	Mnemiopsis leidyi		1		23	1	0.00024555	0.245549609	0.008176802	0.001628129	0.054216696	Jaspers, C., Møller, E.F., Kiørboe, T., 2015. Reproduction rates under variable food conditions and starvation in Mnemiopsis leidyi: Significance for the invasion success of a ctenophore. J. Plankton Res. 37, 1011-1018.	Average size	Average size
Sweden	SW	winter	IBTS_Q1	IBTS_Q1_SW_2021	21	1	2021	North-sea/Baltic-sea	IBTS_Q1_SW_2021_106	57.201	11.333	4	4072.496805	33.3	Ctenophora	Mnemiopsis leidyi		1		23	1	0.00024555	0.245549609	0.008176802	0.001628129	0.054216696	Jaspers, C., Møller, E.F., Kiørboe, T., 2015. Reproduction rates under variable food conditions and starvation in Mnemiopsis leidyi: Significance for the invasion success of a ctenophore. J. Plankton Res. 37, 1011-1018.	Average size	Average size
Sweden	SW	winter	IBTS_Q1	IBTS_Q1_SW_2021	21	1	2021	North-sea/Baltic-sea	IBTS_Q1_SW_2021_106	57.201	11.333	4	4072.496805	33.3	Ctenophora	Mnemiopsis leidyi		1		23	1	0.00024555	0.245549609	0.008176802	0.001628129	0.054216696	Jaspers, C., Møller, E.F., Kiørboe, T., 2015. Reproduction rates under variable food conditions and starvation in Mnemiopsis leidyi: Significance for the invasion success of a ctenophore. J. Plankton Res. 37, 1011-1018.	Average size	Average size
Sweden	SW	winter	IBTS_Q1	IBTS_Q1_SW_2021	21	1	2021	North-sea/Baltic-sea	IBTS_Q1_SW_2021_106	57.201	11.333	4	4072.496805	33.3	Ctenophora	Mnemiopsis leidyi		1		23	1	0.00024555	0.245549609	0.008176802	0.001628129	0.054216696	Jaspers, C., Møller, E.F., Kiørboe, T., 2015. Reproduction rates under variable food conditions and starvation in Mnemiopsis leidyi: Significance for the invasion success of a ctenophore. J. Plankton Res. 37, 1011-1018.	Average size	Average size
Sweden	SW	winter	IBTS_Q1	IBTS_Q1_SW_2021	21	1	2021	North-sea/Baltic-sea	IBTS_Q1_SW_2021_106	57.201	11.333	4	4072.496805	33.3	Ctenophora	Mnemiopsis leidyi		1		23	1	0.00024555	0.245549609	0.008176802	0.001628129	0.054216696	Jaspers, C., Møller, E.F., Kiørboe, T., 2015. Reproduction rates under variable food conditions and starvation in Mnemiopsis leidyi: Significance for the invasion success of a ctenophore. J. Plankton Res. 37, 1011-1018.	Average size	Average size
Sweden	SW	winter	IBTS_Q1	IBTS_Q1_SW_2021	21	1	2021	North-sea/Baltic-sea	IBTS_Q1_SW_2021_106	57.201	11.333	4	4072.496805	33.3	Ctenophora	Mnemiopsis leidyi		1		23	1	0.00024555	0.245549609	0.008176802	0.001628129	0.054216696	Jaspers, C., Møller, E.F., Kiørboe, T., 2015. Reproduction rates under variable food conditions and starvation in Mnemiopsis leidyi: Significance for the invasion success of a ctenophore. J. Plankton Res. 37, 1011-1018.	Average size	Average size
Sweden	SW	winter	IBTS_Q1	IBTS_Q1_SW_2021	21	1	2021	North-sea/Baltic-sea	IBTS_Q1_SW_2021_106	57.201	11.333	4	4072.496805	33.3	Ctenophora	Mnemiopsis leidyi		1		23	1	0.00024555	0.245549609	0.008176802	0.001628129	0.054216696	Jaspers, C., Møller, E.F., Kiørboe, T., 2015. Reproduction rates under variable food conditions and starvation in Mnemiopsis leidyi: Significance for the invasion success of a ctenophore. J. Plankton Res. 37, 1011-1018.	Average size	Average size
Sweden	SW	winter	IBTS_Q1	IBTS_Q1_SW_2021	21	1	2021	North-sea/Baltic-sea	IBTS_Q1_SW_2021_106	57.201	11.333	4	4072.496805	33.3	Ctenophora	Mnemiopsis leidyi		1		23	1	0.00024555	0.245549609	0.008176802	0.001628129	0.054216696	Jaspers, C., Møller, E.F., Kiørboe, T., 2015. Reproduction rates under variable food conditions and starvation in Mnemiopsis leidyi: Significance for the invasion success of a ctenophore. J. Plankton Res. 37, 1011-1018.	Average size	Average size
Sweden	SW	winter	IBTS_Q1	IBTS_Q1_SW_2021	21	1	2021	North-sea/Baltic-sea	IBTS_Q1_SW_2021_106	57.201	11.333	4	4072.496805	33.3	Ctenophora	Mnemiopsis leidyi		1		23	1	0.00024555	0.245549609	0.008176802	0.001628129	0.054216696	Jaspers, C., Møller, E.F., Kiørboe, T., 2015. Reproduction rates under variable food conditions and starvation in Mnemiopsis leidyi: Significance for the invasion success of a ctenophore. J. Plankton Res. 37, 1011-1018.	Average size	Average size
Sweden	SW	winter	IBTS_Q1	IBTS_Q1_SW_2021	21	1	2021	North-sea/Baltic-sea	IBTS_Q1_SW_2021_106	57.201	11.333	4	4072.496805	33.3	Ctenophora	Mnemiopsis leidyi		1		23	1	0.00024555	0.245549609	0.008176802	0.001628129	0.054216696	Jaspers, C., Møller, E.F., Kiørboe, T., 2015. Reproduction rates under variable food conditions and starvation in Mnemiopsis leidyi: Significance for the invasion success of a ctenophore. J. Plankton Res. 37, 1011-1018.	Average size	Average size
Sweden	SW	winter	IBTS_Q1	IBTS_Q1_SW_2021	21	1	2021	North-sea/Baltic-sea	IBTS_Q1_SW_2021_106	57.201	11.333	4	4072.496805	33.3	Ctenophora	Mnemiopsis leidyi		1		23	1	0.00024555	0.245549609	0.008176802	0.001628129	0.054216696	Jaspers, C., Møller, E.F., Kiørboe, T., 2015. Reproduction rates under variable food conditions and starvation in Mnemiopsis leidyi: Significance for the invasion success of a ctenophore. J. Plankton Res. 37, 1011-1018.	Average size	Average size
Sweden	SW	winter	IBTS_Q1	IBTS_Q1_SW_2021	21	1	2021	North-sea/Baltic-sea	IBTS_Q1_SW_2021_106	57.201	11.333	4	4072.496805	33.3	Ctenophora	Mnemiopsis leidyi		1		23	1	0.00024555	0.245549609	0.008176802	0.001628129	0.054216696	Jaspers, C., Møller, E.F., Kiørboe, T., 2015. Reproduction rates under variable food conditions and starvation in Mnemiopsis leidyi: Significance for the invasion success of a ctenophore. J. Plankton Res. 37, 1011-1018.	Average size	Average size
Sweden	SW	winter	IBTS_Q1	IBTS_Q1_SW_2021	21	1	2021	North-sea/Baltic-sea	IBTS_Q1_SW_2021_106	57.201	11.333	4	4072.496805	33.3	Ctenophora	Mnemiopsis leidyi		1		23	1	0.00024555	0.245549609	0.008176802	0.001628129	0.054216696	Jaspers, C., Møller, E.F., Kiørboe, T., 2015. Reproduction rates under variable food conditions and starvation in Mnemiopsis leidyi: Significance for the invasion success of a ctenophore. J. Plankton Res. 37, 1011-1018.	Average size	Average size
Sweden	SW	winter	IBTS_Q1	IBTS_Q1_SW_2021	21	1	2021	North-sea/Baltic-sea	IBTS_Q1_SW_2021_106	57.201	11.333	4	4072.496805	33.3	Ctenophora	Mnemiopsis leidyi		1		23	1	0.00024555	0.245549609	0.008176802	0.001628129	0.054216696	Jaspers, C., Møller, E.F., Kiørboe, T., 2015. Reproduction rates under variable food conditions and starvation in Mnemiopsis leidyi: Significance for the invasion success of a ctenophore. J. Plankton Res. 37, 1011-1018.	Average size	Average size
Sweden	SW	winter	IBTS_Q1	IBTS_Q1_SW_2021	21	1	2021	North-sea/Baltic-sea	IBTS_Q1_SW_2021_106	57.201	11.333	4	4072.496805	33.3	Ctenophora	Mnemiopsis leidyi		1		23	1	0.00024555	0.245549609	0.008176802	0.001628129	0.054216696	Jaspers, C., Møller, E.F., Kiørboe, T., 2015. Reproduction rates under variable food conditions and starvation in Mnemiopsis leidyi: Significance for the invasion success of a ctenophore. J. Plankton Res. 37, 1011-1018.	Average size	Average size
Sweden	SW	winter	IBTS_Q1	IBTS_Q1_SW_2021	21	1	2021	North-sea/Baltic-sea	IBTS_Q1_SW_2021_106	57.201	11.333	4	4072.496805	33.3	Ctenophora	Mnemiopsis leidyi		1		23	1	0.00024555	0.245549609	0.008176802	0.001628129	0.054216696	Jaspers, C., Møller, E.F., Kiørboe, T., 2015. Reproduction rates under variable food conditions and starvation in Mnemiopsis leidyi: Significance for the invasion success of a ctenophore. J. Plankton Res. 37, 1011-1018.	Average size	Average size
Sweden	SW	winter	IBTS_Q1	IBTS_Q1_SW_2021	21	1	2021	North-sea/Baltic-sea	IBTS_Q1_SW_2021_106	57.201	11.333	4	4072.496805	33.3	Ctenophora	Mnemiopsis leidyi		1		23	1	0.00024555	0.245549609	0.008176802	0.001628129	0.054216696	Jaspers, C., Møller, E.F., Kiørboe, T., 2015. Reproduction rates under variable food conditions and starvation in Mnemiopsis leidyi: Significance for the invasion success of a ctenophore. J. Plankton Res. 37, 1011-1018.	Average size	Average size
Sweden	SW	winter	IBTS_Q1	IBTS_Q1_SW_2021	21	1	2021	North-sea/Baltic-sea	IBTS_Q1_SW_2021_106	57.201	11.333	4	4072.496805	33.3	Ctenophora	Mnemiopsis leidyi		1		23	1	0.00024555	0.245549609	0.008176802	0.001628129	0.054216696	Jaspers, C., Møller, E.F., Kiørboe, T., 2015. Reproduction rates under variable food conditions and starvation in Mnemiopsis leidyi: Significance for the invasion success of a ctenophore. J. Plankton Res. 37, 1011-1018.	Average size	Average size
Sweden	SW	winter	IBTS_Q1	IBTS_Q1_SW_2021	21	1	2021	North-sea/Baltic-sea	IBTS_Q1_SW_2021_106	57.201	11.333	4	4072.496805	33.3	Ctenophora	Mnemiopsis leidyi		1		23	1	0.00024555	0.245549609	0.008176802	0.001628129	0.054216696	Jaspers, C., Møller, E.F., Kiørboe, T., 2015. Reproduction rates under variable food conditions and starvation in Mnemiopsis leidyi: Significance for the invasion success of a ctenophore. J. Plankton Res. 37, 1011-1018.	Average size	Average size
Sweden	SW	winter	IBTS_Q1	IBTS_Q1_SW_2021	21	1	2021	North-sea/Baltic-sea	IBTS_Q1_SW_2021_106	57.201	11.333	4	4072.496805	33.3	Ctenophora	Mnemiopsis leidyi		1		23	1	0.00024555	0.245549609	0.008176802	0.001628129	0.054216696	Jaspers, C., Møller, E.F., Kiørboe, T., 2015. Reproduction rates under variable food conditions and starvation in Mnemiopsis leidyi: Significance for the invasion success of a ctenophore. J. Plankton Res. 37, 1011-1018.	Average size	Average size
Sweden	SW	winter	IBTS_Q1	IBTS_Q1_SW_2021	21	1	2021	North-sea/Baltic-sea	IBTS_Q1_SW_2021_106	57.201	11.333	4	4072.496805	33.3	Ctenophora	Mnemiopsis leidyi		1		23	1	0.00024555	0.245549609	0.008176802	0.001628129	0.054216696	Jaspers, C., Møller, E.F., Kiørboe, T., 2015. Reproduction rates under variable food conditions and starvation in Mnemiopsis leidyi: Significance for the invasion success of a ctenophore. J. Plankton Res. 37, 1011-1018.	Average size	Average size
Sweden	SW	winter	IBTS_Q1	IBTS_Q1_SW_2021	21	1	2021	North-sea/Baltic-sea	IBTS_Q1_SW_2021_106	57.201	11.333	4	4072.496805	33.3	Ctenophora	Mnemiopsis leidyi		1		23	1	0.00024555	0.245549609	0.008176802	0.001628129	0.054216696	Jaspers, C., Møller, E.F., Kiørboe, T., 2015. Reproduction rates under variable food conditions and starvation in Mnemiopsis leidyi: Significance for the invasion success of a ctenophore. J. Plankton Res. 37, 1011-1018.	Average size	Average size
Sweden	SW	winter	IBTS_Q1	IBTS_Q1_SW_2021	21	1	2021	North-sea/Baltic-sea	IBTS_Q1_SW_2021_106	57.201	11.333	4	4072.496805	33.3	Ctenophora	Mnemiopsis leidyi		1		23	1	0.00024555	0.245549609	0.008176802	0.001628129	0.054216696	Jaspers, C., Møller, E.F., Kiørboe, T., 2015. Reproduction rates under variable food conditions and starvation in Mnemiopsis leidyi: Significance for the invasion success of a ctenophore. J. Plankton Res. 37, 1011-1018.	Average size	Average size
Sweden	SW	winter	IBTS_Q1	IBTS_Q1_SW_2021	21	1	2021	North-sea/Baltic-sea	IBTS_Q1_SW_2021_106	57.201	11.333	4	4072.496805	33.3	Ctenophora	Mnemiopsis leidyi		1		23	1	0.00024555	0.245549609	0.008176802	0.001628129	0.054216696	Jaspers, C., Møller, E.F., Kiørboe, T., 2015. Reproduction rates under variable food conditions and starvation in Mnemiopsis leidyi: Significance for the invasion success of a ctenophore. J. Plankton Res. 37, 1011-1018.	Average size	Average size
Sweden	SW	winter	IBTS_Q1	IBTS_Q1_SW_2021	21	1	2021	North-sea/Baltic-sea	IBTS_Q1_SW_2021_106	57.201	11.333	4	4072.496805	33.3	Ctenophora	Mnemiopsis leidyi		1		23	1	0.00024555	0.245549609	0.008176802	0.001628129	0.054216696	Jaspers, C., Møller, E.F., Kiørboe, T., 2015. Reproduction rates under variable food conditions and starvation in Mnemiopsis leidyi: Significance for the invasion success of a ctenophore. J. Plankton Res. 37, 1011-1018.	Average size	Average size
Sweden	SW	winter	IBTS_Q1	IBTS_Q1_SW_2021	21	1	2021	North-sea/Baltic-sea	IBTS_Q1_SW_2021_106	57.201	11.333	4	4072.496805	33.3	Ctenophora	Mnemiopsis leidyi		1		23	1	0.00024555	0.245549609	0.008176802	0.001628129	0.054216696	Jaspers, C., Møller, E.F., Kiørboe, T., 2015. Reproduction rates under variable food conditions and starvation in Mnemiopsis leidyi: Significance for the invasion success of a ctenophore. J. Plankton Res. 37, 1011-1018.	Average size	Average size
Sweden	SW	winter	IBTS_Q1	IBTS_Q1_SW_2021	21	1	2021	North-sea/Baltic-sea	IBTS_Q1_SW_2021_106	57.201	11.333	4	4072.496805	33.3	Ctenophora	Mnemiopsis leidyi		1		23	1	0.00024555	0.245549609	0.008176802	0.001628129	0.054216696	Jaspers, C., Møller, E.F., Kiørboe, T., 2015. Reproduction rates under variable food conditions and starvation in Mnemiopsis leidyi: Significance for the invasion success of a ctenophore. J. Plankton Res. 37, 1011-1018.	Average size	Average size
Sweden	SW	winter	IBTS_Q1	IBTS_Q1_SW_2021	21	1	2021	North-sea/Baltic-sea	IBTS_Q1_SW_2021_106	57.201	11.333	4	4072.496805	33.3	Ctenophora	Mnemiopsis leidyi		1		23	1	0.00024555	0.245549609	0.008176802	0.001628129	0.054216696	Jaspers, C., Møller, E.F., Kiørboe, T., 2015. Reproduction rates under variable food conditions and starvation in Mnemiopsis leidyi: Significance for the invasion success of a ctenophore. J. Plankton Res. 37, 1011-1018.	Average size	Average size
Sweden	SW	winter	IBTS_Q1	IBTS_Q1_SW_2021	21	1	2021	North-sea/Baltic-sea	IBTS_Q1_SW_2021_106	57.201	11.333	4	4072.496805	33.3	Ctenophora	Mnemiopsis leidyi		1		23	1	0.00024555	0.245549609	0.008176802	0.001628129	0.054216696	Jaspers, C., Møller, E.F., Kiørboe, T., 2015. Reproduction rates under variable food conditions and starvation in Mnemiopsis leidyi: Significance for the invasion success of a ctenophore. J. Plankton Res. 37, 1011-1018.	Average size	Average size
Sweden	SW	winter	IBTS_Q1	IBTS_Q1_SW_2021	21	1	2021	North-sea/Baltic-sea	IBTS_Q1_SW_2021_106	57.201	11.333	4	4072.496805	33.3	Ctenophora	Mnemiopsis leidyi		1		23	1	0.00024555	0.245549609	0.008176802	0.001628129	0.054216696	Jaspers, C., Møller, E.F., Kiørboe, T., 2015. Reproduction rates under variable food conditions and starvation in Mnemiopsis leidyi: Significance for the invasion success of a ctenophore. J. Plankton Res. 37, 1011-1018.	Average size	Average size
Sweden	SW	winter	IBTS_Q1	IBTS_Q1_SW_2021	21	1	2021	North-sea/Baltic-sea	IBTS_Q1_SW_2021_106	57.201	11.333	4	4072.496805	33.3	Ctenophora	Mnemiopsis leidyi		1		23	1	0.00024555	0.245549609	0.008176802	0.001628129	0.054216696	Jaspers, C., Møller, E.F., Kiørboe, T., 2015. Reproduction rates under variable food conditions and starvation in Mnemiopsis leidyi: Significance for the invasion success of a ctenophore. J. Plankton Res. 37, 1011-1018.	Average size	Average size
Sweden	SW	winter	IBTS_Q1	IBTS_Q1_SW_2021	21	1	2021	North-sea/Baltic-sea	IBTS_Q1_SW_2021_106	57.201	11.333	4	4072.496805	33.3	Ctenophora	Mnemiopsis leidyi		1		23	1	0.00024555	0.245549609	0.008176802	0.001628129	0.054216696	Jaspers, C., Møller, E.F., Kiørboe, T., 2015. Reproduction rates under variable food conditions and starvation in Mnemiopsis leidyi: Significance for the invasion success of a ctenophore. J. Plankton Res. 37, 1011-1018.	Average size	Average size
Sweden	SW	winter	IBTS_Q1	IBTS_Q1_SW_2021	21	1	2021	North-sea/Baltic-sea	IBTS_Q1_SW_2021_106	57.201	11.333	4	4072.496805	33.3	Ctenophora	Mnemiopsis leidyi		1		23	1	0.00024555	0.245549609	0.008176802	0.001628129	0.054216696	Jaspers, C., Møller, E.F., Kiørboe, T., 2015. Reproduction rates under variable food conditions and starvation in Mnemiopsis leidyi: Significance for the invasion success of a ctenophore. J. Plankton Res. 37, 1011-1018.	Average size	Average size
Sweden	SW	winter	IBTS_Q1	IBTS_Q1_SW_2021	21	1	2021	North-sea/Baltic-sea	IBTS_Q1_SW_2021_106	57.201	11.333	4	4072.496805	33.3	Ctenophora	Mnemiopsis leidyi		1		23	1	0.00024555	0.245549609	0.008176802	0.001628129	0.054216696	Jaspers, C., Møller, E.F., Kiørboe, T., 2015. Reproduction rates under variable food conditions and starvation in Mnemiopsis leidyi: Significance for the invasion success of a ctenophore. J. Plankton Res. 37, 1011-1018.	Average size	Average size
Sweden	SW	winter	IBTS_Q1	IBTS_Q1_SW_2021	21	1	2021	North-sea/Baltic-sea	IBTS_Q1_SW_2021_106	57.201	11.333	4	4072.496805	33.3	Ctenophora	Mnemiopsis leidyi		1		23	1	0.00024555	0.245549609	0.008176802	0.001628129	0.054216696	Jaspers, C., Møller, E.F., Kiørboe, T., 2015. Reproduction rates under variable food conditions and starvation in Mnemiopsis leidyi: Significance for the invasion success of a ctenophore. J. Plankton Res. 37, 1011-1018.	Average size	Average size
Sweden	SW	winter	IBTS_Q1	IBTS_Q1_SW_2021	21	1	2021	North-sea/Baltic-sea	IBTS_Q1_SW_2021_106	57.201	11.333	4	4072.496805	33.3	Ctenophora	Mnemiopsis leidyi		1		23	1	0.00024555	0.245549609	0.008176802	0.001628129	0.054216696	Jaspers, C., Møller, E.F., Kiørboe, T., 2015. Reproduction rates under variable food conditions and starvation in Mnemiopsis leidyi: Significance for the invasion success of a ctenophore. J. Plankton Res. 37, 1011-1018.	Average size	Average size
Sweden	SW	winter	IBTS_Q1	IBTS_Q1_SW_2021	21	1	2021	North-sea/Baltic-sea	IBTS_Q1_SW_2021_106	57.201	11.333	4	4072.496805	33.3	Ctenophora	Mnemiopsis leidyi		1		23	1	0.00024555	0.245549609	0.008176802	0.001628129	0.054216696	Jaspers, C., Møller, E.F., Kiørboe, T., 2015. Reproduction rates under variable food conditions and starvation in Mnemiopsis leidyi: Significance for the invasion success of a ctenophore. J. Plankton Res. 37, 1011-1018.	Average size	Average size
Sweden	SW	winter	IBTS_Q1	IBTS_Q1_SW_2021	21	1	2021	North-sea/Baltic-sea	IBTS_Q1_SW_2021_106	57.201	11.333	4	4072.496805	33.3	Ctenophora	Mnemiopsis leidyi		1		23	1	0.00024555	0.245549609	0.008176802	0.001628129	0.054216696	Jaspers, C., Møller, E.F., Kiørboe, T., 2015. Reproduction rates under variable food conditions and starvation in Mnemiopsis leidyi: Significance for the invasion success of a ctenophore. J. Plankton Res. 37, 1011-1018.	Average size	Average size
Sweden	SW	winter	IBTS_Q1	IBTS_Q1_SW_2021	21	1	2021	North-sea/Baltic-sea	IBTS_Q1_SW_2021_106	57.201	11.333	4	4072.496805	33.3	Ctenophora	Mnemiopsis leidyi		1		23	1	0.00024555	0.245549609	0.008176802	0.001628129	0.054216696	Jaspers, C., Møller, E.F., Kiørboe, T., 2015. Reproduction rates under variable food conditions and starvation in Mnemiopsis leidyi: Significance for the invasion success of a ctenophore. J. Plankton Res. 37, 1011-1018.	Average size	Average size
Sweden	SW	winter	IBTS_Q1	IBTS_Q1_SW_2021	21	1	2021	North-sea/Baltic-sea	IBTS_Q1_SW_2021_106	57.201	11.333	4	4072.496805	33.3	Ctenophora	Mnemiopsis leidyi		1		23	1	0.00024555	0.245549609	0.008176802	0.001628129	0.054216696	Jaspers, C., Møller, E.F., Kiørboe, T., 2015. Reproduction rates under variable food conditions and starvation in Mnemiopsis leidyi: Significance for the invasion success of a ctenophore. J. Plankton Res. 37, 1011-1018.	Average size	Average size
Sweden	SW	winter	IBTS_Q1	IBTS_Q1_SW_2021	21	1	2021	North-sea/Baltic-sea	IBTS_Q1_SW_2021_106	57.201	11.333	4	4072.496805	33.3	Ctenophora	Mnemiopsis leidyi		1		23	1	0.00024555	0.245549609	0.008176802	0.001628129	0.054216696	Jaspers, C., Møller, E.F., Kiørboe, T., 2015. Reproduction rates under variable food conditions and starvation in Mnemiopsis leidyi: Significance for the invasion success of a ctenophore. J. Plankton Res. 37, 1011-1018.	Average size	Average size
Sweden	SW	winter	IBTS_Q1	IBTS_Q1_SW_2021	21	1	2021	North-sea/Baltic-sea	IBTS_Q1_SW_2021_106	57.201	11.333	4	4072.496805	33.3	Ctenophora	Mnemiopsis leidyi		1		23	1	0.00024555	0.245549609	0.008176802	0.001628129	0.054216696	Jaspers, C., Møller, E.F., Kiørboe, T., 2015. Reproduction rates under variable food conditions and starvation in Mnemiopsis leidyi: Significance for the invasion success of a ctenophore. J. Plankton Res. 37, 1011-1018.	Average size	Average size
Sweden	SW	winter	IBTS_Q1	IBTS_Q1_SW_2021	21	1	2021	North-sea/Baltic-sea	IBTS_Q1_SW_2021_106	57.201	11.333	4	4072.496805	33.3	Ctenophora	Mnemiopsis leidyi		1		23	1	0.00024555	0.245549609	0.008176802	0.001628129	0.054216696	Jaspers, C., Møller, E.F., Kiørboe, T., 2015. Reproduction rates under variable food conditions and starvation in Mnemiopsis leidyi: Significance for the invasion success of a ctenophore. J. Plankton Res. 37, 1011-1018.	Average size	Average size
Sweden	SW	winter	IBTS_Q1	IBTS_Q1_SW_2021	21	1	2021	North-sea/Baltic-sea	IBTS_Q1_SW_2021_106	57.201	11.333	4	4072.496805	33.3	Ctenophora	Mnemiopsis leidyi		1		23	1	0.00024555	0.245549609	0.008176802	0.001628129	0.054216696	Jaspers, C., Møller, E.F., Kiørboe, T., 2015. Reproduction rates under variable food conditions and starvation in Mnemiopsis leidyi: Significance for the invasion success of a ctenophore. J. Plankton Res. 37, 1011-1018.	Average size	Average size
Sweden	SW	winter	IBTS_Q1	IBTS_Q1_SW_2021	21	1	2021	North-sea/Baltic-sea	IBTS_Q1_SW_2021_106	57.201	11.333	4	4072.496805	33.3	Ctenophora	Mnemiopsis leidyi		1		23	1	0.00024555	0.245549609	0.008176802	0.001628129	0.054216696	Jaspers, C., Møller, E.F., Kiørboe, T., 2015. Reproduction rates under variable food conditions and starvation in Mnemiopsis leidyi: Significance for the invasion success of a ctenophore. J. Plankton Res. 37, 1011-1018.	Average size	Average size
Sweden	SW	winter	IBTS_Q1	IBTS_Q1_SW_2021	21	1	2021	North-sea/Baltic-sea	IBTS_Q1_SW_2021_106	57.201	11.333	4	4072.496805	33.3	Ctenophora	Mnemiopsis leidyi		1		23	1	0.00024555	0.245549609	0.008176802	0.001628129	0.054216696	Jaspers, C., Møller, E.F., Kiørboe, T., 2015. Reproduction rates under variable food conditions and starvation in Mnemiopsis leidyi: Significance for the invasion success of a ctenophore. J. Plankton Res. 37, 1011-1018.	Average size	Average size
Sweden	SW	winter	IBTS_Q1	IBTS_Q1_SW_2021	21	1	2021	North-sea/Baltic-sea	IBTS_Q1_SW_2021_106	57.201	11.333	4	4072.496805	33.3	Ctenophora	Mnemiopsis leidyi		1		23	1	0.00024555	0.245549609	0.008176802	0.001628129	0.054216696	Jaspers, C., Møller, E.F., Kiørboe, T., 2015. Reproduction rates under variable food conditions and starvation in Mnemiopsis leidyi: Significance for the invasion success of a ctenophore. J. Plankton Res. 37, 1011-1018.	Average size	Average size
Sweden	SW	winter	IBTS_Q1	IBTS_Q1_SW_2021	21	1	2021	North-sea/Baltic-sea	IBTS_Q1_SW_2021_106	57.201	11.333	4	4072.496805	33.3	Ctenophora	Mnemiopsis leidyi		1		23	1	0.00024555	0.245549609	0.008176802	0.001628129	0.054216696	Jaspers, C., Møller, E.F., Kiørboe, T., 2015. Reproduction rates under variable food conditions and starvation in Mnemiopsis leidyi: Significance for the invasion success of a ctenophore. J. Plankton Res. 37, 1011-1018.	Average size	Average size
Sweden	SW	winter	IBTS_Q1	IBTS_Q1_SW_2021	21	1	2021	North-sea/Baltic-sea	IBTS_Q1_SW_2021_106	57.201	11.333	4	4072.496805	33.3	Ctenophora	Mnemiopsis leidyi		1		23	1	0.00024555	0.245549609	0.008176802	0.001628129	0.054216696	Jaspers, C., Møller, E.F., Kiørboe, T., 2015. Reproduction rates under variable food conditions and starvation in Mnemiopsis leidyi: Significance for the invasion success of a ctenophore. J. Plankton Res. 37, 1011-1018.	Average size	Average size
Sweden	SW	winter	IBTS_Q1	IBTS_Q1_SW_2021	21	1	2021	North-sea/Baltic-sea	IBTS_Q1_SW_2021_106	57.201	11.333	4	4072.496805	33.3	Ctenophora	Mnemiopsis leidyi		1		23	1	0.00024555	0.245549609	0.008176802	0.001628129	0.054216696	Jaspers, C., Møller, E.F., Kiørboe, T., 2015. Reproduction rates under variable food conditions and starvation in Mnemiopsis leidyi: Significance for the invasion success of a ctenophore. J. Plankton Res. 37, 1011-1018.	Average size	Average size
Sweden	SW	winter	IBTS_Q1	IBTS_Q1_SW_2021	21	1	2021	North-sea/Baltic-sea	IBTS_Q1_SW_2021_106	57.201	11.333	4	4072.496805	33.3	Ctenophora	Mnemiopsis leidyi		1		23	1	0.00024555	0.245549609	0.008176802	0.001628129	0.054216696	Jaspers, C., Møller, E.F., Kiørboe, T., 2015. Reproduction rates under variable food conditions and starvation in Mnemiopsis leidyi: Significance for the invasion success of a ctenophore. J. Plankton Res. 37, 1011-1018.	Average size	Average size
Sweden	SW	winter	IBTS_Q1	IBTS_Q1_SW_2021	21	1	2021	North-sea/Baltic-sea	IBTS_Q1_SW_2021_106	57.201	11.333	4	4072.496805	33.3	Ctenophora	Mnemiopsis leidyi		1		23	1	0.00024555	0.245549609	0.008176802	0.001628129	0.054216696	Jaspers, C., Møller, E.F., Kiørboe, T., 2015. Reproduction rates under variable food conditions and starvation in Mnemiopsis leidyi: Significance for the invasion success of a ctenophore. J. Plankton Res. 37, 1011-1018.	Average size	Average size
Sweden	SW	winter	IBTS_Q1	IBTS_Q1_SW_2021	21	1	2021	North-sea/Baltic-sea	IBTS_Q1_SW_2021_106	57.201	11.333	4	4072.496805	33.3	Ctenophora	Mnemiopsis leidyi		1		23	1	0.00024555	0.245549609	0.008176802	0.001628129	0.054216696	Jaspers, C., Møller, E.F., Kiørboe, T., 2015. Reproduction rates under variable food conditions and starvation in Mnemiopsis leidyi: Significance for the invasion success of a ctenophore. J. Plankton Res. 37, 1011-1018.	Average size	Average size
Sweden	SW	winter	IBTS_Q1	IBTS_Q1_SW_2021	21	1	2021	North-sea/Baltic-sea	IBTS_Q1_SW_2021_106	57.201	11.333	4	4072.496805	33.3	Ctenophora	Mnemiopsis leidyi		1		23	1	0.00024555	0.245549609	0.008176802	0.001628129	0.054216696	Jaspers, C., Møller, E.F., Kiørboe, T., 2015. Reproduction rates under variable food conditions and starvation in Mnemiopsis leidyi: Significance for the invasion success of a ctenophore. J. Plankton Res. 37, 1011-1018.	Average size	Average size
Sweden	SW	winter	IBTS_Q1	IBTS_Q1_SW_2021	21	1	2021	North-sea/Baltic-sea	IBTS_Q1_SW_2021_106	57.201	11.333	4	4072.496805	33.3	Ctenophora	Mnemiopsis leidyi		1		23	1	0.00024555	0.245549609	0.008176802	0.001628129	0.054216696	Jaspers, C., Møller, E.F., Kiørboe, T., 2015. Reproduction rates under variable food conditions and starvation in Mnemiopsis leidyi: Significance for the invasion success of a ctenophore. J. Plankton Res. 37, 1011-1018.	Average size	Average size
Sweden	SW	winter	IBTS_Q1	IBTS_Q1_SW_2021	21	1	2021	North-sea/Baltic-sea	IBTS_Q1_SW_2021_106	57.201	11.333	4	4072.496805	33.3	Ctenophora	Mnemiopsis leidyi		1		23	1	0.00024555	0.245549609	0.008176802	0.001628129	0.054216696	Jaspers, C., Møller, E.F., Kiørboe, T., 2015. Reproduction rates under variable food conditions and starvation in Mnemiopsis leidyi: Significance for the invasion success of a ctenophore. J. Plankton Res. 37, 1011-1018.	Average size	Average size
Sweden	SW	winter	IBTS_Q1	IBTS_Q1_SW_2021	21	1	2021	North-sea/Baltic-sea	IBTS_Q1_SW_2021_106	57.201	11.333	4	4072.496805	33.3	Ctenophora	Mnemiopsis leidyi		1		23	1	0.00024555	0.245549609	0.008176802	0.001628129	0.054216696	Jaspers, C., Møller, E.F., Kiørboe, T., 2015. Reproduction rates under variable food conditions and starvation in Mnemiopsis leidyi: Significance for the invasion success of a ctenophore. J. Plankton Res. 37, 1011-1018.	Average size	Average size
Sweden	SW	winter	IBTS_Q1	IBTS_Q1_SW_2021	21	1	2021	North-sea/Baltic-sea	IBTS_Q1_SW_2021_106	57.201	11.333	4	4072.496805	33.3	Ctenophora	Mnemiopsis leidyi		1		23	1	0.00024555	0.245549609	0.008176802	0.001628129	0.054216696	Jaspers, C., Møller, E.F., Kiørboe, T., 2015. Reproduction rates under variable food conditions and starvation in Mnemiopsis leidyi: Significance for the invasion success of a ctenophore. J. Plankton Res. 37, 1011-1018.	Average size	Average size
Sweden	SW	winter	IBTS_Q1	IBTS_Q1_SW_2021	21	1	2021	North-sea/Baltic-sea	IBTS_Q1_SW_2021_106	57.201	11.333	4	4072.496805	33.3	Ctenophora	Mnemiopsis leidyi		1		23	1	0.00024555	0.245549609	0.008176802	0.001628129	0.054216696	Jaspers, C., Møller, E.F., Kiørboe, T., 2015. Reproduction rates under variable food conditions and starvation in Mnemiopsis leidyi: Significance for the invasion success of a ctenophore. J. Plankton Res. 37, 1011-1018.	Average size	Average size
Sweden	SW	winter	IBTS_Q1	IBTS_Q1_SW_2021	21	1	2021	North-sea/Baltic-sea	IBTS_Q1_SW_2021_106	57.201	11.333	4	4072.496805	33.3	Ctenophora	Mnemiopsis leidyi		1		23	1	0.00024555	0.245549609	0.008176802	0.001628129	0.054216696	Jaspers, C., Møller, E.F., Kiørboe, T., 2015. Reproduction rates under variable food conditions and starvation in Mnemiopsis leidyi: Significance for the invasion success of a ctenophore. J. Plankton Res. 37, 1011-1018.	Average size	Average size
Sweden	SW	winter	IBTS_Q1	IBTS_Q1_SW_2021	21	1	2021	North-sea/Baltic-sea	IBTS_Q1_SW_2021_106	57.201	11.333	4	4072.496805	33.3	Ctenophora	Mnemiopsis leidyi		1		23	1	0.00024555	0.245549609	0.008176802	0.001628129	0.054216696	Jaspers, C., Møller, E.F., Kiørboe, T., 2015. Reproduction rates under variable food conditions and starvation in Mnemiopsis leidyi: Significance for the invasion success of a ctenophore. J. Plankton Res. 37, 1011-1018.	Average size	Average size
Sweden	SW	winter	IBTS_Q1	IBTS_Q1_SW_2021	21	1	2021	North-sea/Baltic-sea	IBTS_Q1_SW_2021_106	57.201	11.333	4	4072.496805	33.3	Ctenophora	Mnemiopsis leidyi		1		23	1	0.00024555	0.245549609	0.008176802	0.001628129	0.054216696	Jaspers, C., Møller, E.F., Kiørboe, T., 2015. Reproduction rates under variable food conditions and starvation in Mnemiopsis leidyi: Significance for the invasion success of a ctenophore. J. Plankton Res. 37, 1011-1018.	Average size	Average size
Sweden	SW	winter	IBTS_Q1	IBTS_Q1_SW_2021	21	1	2021	North-sea/Baltic-sea	IBTS_Q1_SW_2021_106	57.201	11.333	4	4072.496805	33.3	Ctenophora	Mnemiopsis leidyi		1		23	1	0.00024555	0.245549609	0.008176802	0.001628129	0.054216696	Jaspers, C., Møller, E.F., Kiørboe, T., 2015. Reproduction rates under variable food conditions and starvation in Mnemiopsis leidyi: Significance for the invasion success of a ctenophore. J. Plankton Res. 37, 1011-1018.	Average size	Average size
Sweden	SW	winter	IBTS_Q1	IBTS_Q1_SW_2021	21	1	2021	North-sea/Baltic-sea	IBTS_Q1_SW_2021_106	57.201	11.333	4	4072.496805	33.3	Ctenophora	Mnemiopsis leidyi		1		23	1	0.00024555	0.245549609	0.008176802	0.001628129	0.054216696	Jaspers, C., Møller, E.F., Kiørboe, T., 2015. Reproduction rates under variable food conditions and starvation in Mnemiopsis leidyi: Significance for the invasion success of a ctenophore. J. Plankton Res. 37, 1011-1018.	Average size	Average size
Sweden	SW	winter	IBTS_Q1	IBTS_Q1_SW_2021	21	1	2021	North-sea/Baltic-sea	IBTS_Q1_SW_2021_106	57.201	11.333	4	4072.496805	33.3	Ctenophora	Mnemiopsis leidyi		1		23	1	0.00024555	0.245549609	0.008176802	0.001628129	0.054216696	Jaspers, C., Møller, E.F., Kiørboe, T., 2015. Reproduction rates under variable food conditions and starvation in Mnemiopsis leidyi: Significance for the invasion success of a ctenophore. J. Plankton Res. 37, 1011-1018.	Average size	Average size
Sweden	SW	winter	IBTS_Q1	IBTS_Q1_SW_2021	21	1	2021	North-sea/Baltic-sea	IBTS_Q1_SW_2021_106	57.201	11.333	4	4072.496805	33.3	Ctenophora	Mnemiopsis leidyi		1		23	1	0.00024555	0.245549609	0.008176802	0.001628129	0.054216696	Jaspers, C., Møller, E.F., Kiørboe, T., 2015. Reproduction rates under variable food conditions and starvation in Mnemiopsis leidyi: Significance for the invasion success of a ctenophore. J. Plankton Res. 37, 1011-1018.	Average size	Average size
Sweden	SW	winter	IBTS_Q1	IBTS_Q1_SW_2021	21	1	2021	North-sea/Baltic-sea	IBTS_Q1_SW_2021_106	57.201	11.333	4	4072.496805	33.3	Ctenophora	Mnemiopsis leidyi		1		23	1	0.00024555	0.245549609	0.008176802	0.001628129	0.054216696	Jaspers, C., Møller, E.F., Kiørboe, T., 2015. Reproduction rates under variable food conditions and starvation in Mnemiopsis leidyi: Significance for the invasion success of a ctenophore. J. Plankton Res. 37, 1011-1018.	Average size	Average size
Sweden	SW	winter	IBTS_Q1	IBTS_Q1_SW_2021	21	1	2021	North-sea/Baltic-sea	IBTS_Q1_SW_2021_106	57.201	11.333	4	4072.496805	33.3	Ctenophora	Mnemiopsis leidyi		1		23	1	0.00024555	0.245549609	0.008176802	0.001628129	0.054216696	Jaspers, C., Møller, E.F., Kiørboe, T., 2015. Reproduction rates under variable food conditions and starvation in Mnemiopsis leidyi: Significance for the invasion success of a ctenophore. J. Plankton Res. 37, 1011-1018.	Average size	Average size
Sweden	SW	winter	IBTS_Q1	IBTS_Q1_SW_2021	21	1	2021	North-sea/Baltic-sea	IBTS_Q1_SW_2021_106	57.201	11.333	4	4072.496805	33.3	Ctenophora	Mnemiopsis leidyi		1		23	1	0.00024555	0.245549609	0.008176802	0.001628129	0.054216696	Jaspers, C., Møller, E.F., Kiørboe, T., 2015. Reproduction rates under variable food conditions and starvation in Mnemiopsis leidyi: Significance for the invasion success of a ctenophore. J. Plankton Res. 37, 1011-1018.	Average size	Average size
Sweden	SW	winter	IBTS_Q1	IBTS_Q1_SW_2021	21	1	2021	North-sea/Baltic-sea	IBTS_Q1_SW_2021_106	57.201	11.333	4	4072.496805	33.3	Ctenophora	Mnemiopsis leidyi		1		23	1	0.00024555	0.245549609	0.008176802	0.001628129	0.054216696	Jaspers, C., Møller, E.F., Kiørboe, T., 2015. Reproduction rates under variable food conditions and starvation in Mnemiopsis leidyi: Significance for the invasion success of a ctenophore. J. Plankton Res. 37, 1011-1018.	Average size	Average size
Sweden	SW	winter	IBTS_Q1	IBTS_Q1_SW_2021	21	1	2021	North-sea/Baltic-sea	IBTS_Q1_SW_2021_106	57.201	11.333	4	4072.496805	33.3	Ctenophora	Mnemiopsis leidyi		1		23	1	0.00024555	0.245549609	0.008176802	0.001628129	0.054216696	Jaspers, C., Møller, E.F., Kiørboe, T., 2015. Reproduction rates under variable food conditions and starvation in Mnemiopsis leidyi: Significance for the invasion success of a ctenophore. J. Plankton Res. 37, 1011-1018.	Average size	Average size
Sweden	SW	winter	IBTS_Q1	IBTS_Q1_SW_2021	21	1	2021	North-sea/Baltic-sea	IBTS_Q1_SW_2021_106	57.201	11.333	4	4072.496805	33.3	Ctenophora	Mnemiopsis leidyi		1		23	1	0.00024555	0.245549609	0.008176802	0.001628129	0.054216696	Jaspers, C., Møller, E.F., Kiørboe, T., 2015. Reproduction rates under variable food conditions and starvation in Mnemiopsis leidyi: Significance for the invasion success of a ctenophore. J. Plankton Res. 37, 1011-1018.	Average size	Average size
Sweden	SW	winter	IBTS_Q1	IBTS_Q1_SW_2021	21	1	2021	North-sea/Baltic-sea	IBTS_Q1_SW_2021_106	57.201	11.333	4	4072.496805	33.3	Ctenophora	Mnemiopsis leidyi		1		23	1	0.00024555	0.245549609	0.008176802	0.001628129	0.054216696	Jaspers, C., Møller, E.F., Kiørboe, T., 2015. Reproduction rates under variable food conditions and starvation in Mnemiopsis leidyi: Significance for the invasion success of a ctenophore. J. Plankton Res. 37, 1011-1018.	Average size	Average size
Sweden	SW	winter	IBTS_Q1	IBTS_Q1_SW_2021	21	1	2021	North-sea/Baltic-sea	IBTS_Q1_SW_2021_106	57.201	11.333	4	4072.496805	33.3	Ctenophora	Mnemiopsis leidyi		1		23	1	0.00024555	0.245549609	0.008176802	0.001628129	0.054216696	Jaspers, C., Møller, E.F., Kiørboe, T., 2015. Reproduction rates under variable food conditions and starvation in Mnemiopsis leidyi: Significance for the invasion success of a ctenophore. J. Plankton Res. 37, 1011-1018.	Average size	Average size
Sweden	SW	winter	IBTS_Q1	IBTS_Q1_SW_2021	21	1	2021	North-sea/Baltic-sea	IBTS_Q1_SW_2021_106	57.201	11.333	4	4072.496805	33.3	Ctenophora	Mnemiopsis leidyi		1		23	1	0.00024555	0.245549609	0.008176802	0.001628129	0.054216696	Jaspers, C., Møller, E.F., Kiørboe, T., 2015. Reproduction rates under variable food conditions and starvation in Mnemiopsis leidyi: Significance for the invasion success of a ctenophore. J. Plankton Res. 37, 1011-1018.	Average size	Average size
Sweden	SW	winter	IBTS_Q1	IBTS_Q1_SW_2021	21	1	2021	North-sea/Baltic-sea	IBTS_Q1_SW_2021_106	57.201	11.333	4	4072.496805	33.3	Ctenophora	Mnemiopsis leidyi		1		23	1	0.00024555	0.245549609	0.008176802	0.001628129	0.054216696	Jaspers, C., Møller, E.F., Kiørboe, T., 2015. Reproduction rates under variable food conditions and starvation in Mnemiopsis leidyi: Significance for the invasion success of a ctenophore. J. Plankton Res. 37, 1011-1018.	Average size	Average size
Sweden	SW	winter	IBTS_Q1	IBTS_Q1_SW_2021	21	1	2021	North-sea/Baltic-sea	IBTS_Q1_SW_2021_106	57.201	11.333	4	4072.496805	33.3	Ctenophora	Mnemiopsis leidyi		1		23	1	0.00024555	0.245549609	0.008176802	0.001628129	0.054216696	Jaspers, C., Møller, E.F., Kiørboe, T., 2015. Reproduction rates under variable food conditions and starvation in Mnemiopsis leidyi: Significance for the invasion success of a ctenophore. J. Plankton Res. 37, 1011-1018.	Average size	Average size
Sweden	SW	winter	IBTS_Q1	IBTS_Q1_SW_2021	21	1	2021	North-sea/Baltic-sea	IBTS_Q1_SW_2021_106	57.201	11.333	4	4072.496805	33.3	Ctenophora	Mnemiopsis leidyi		1		23	1	0.00024555	0.245549609	0.008176802	0.001628129	0.054216696	Jaspers, C., Møller, E.F., Kiørboe, T., 2015. Reproduction rates under variable food conditions and starvation in Mnemiopsis leidyi: Significance for the invasion success of a ctenophore. J. Plankton Res. 37, 1011-1018.	Average size	Average size
Sweden	SW	winter	IBTS_Q1	IBTS_Q1_SW_2021	21	1	2021	North-sea/Baltic-sea	IBTS_Q1_SW_2021_106	57.201	11.333	4	4072.496805	33.3	Ctenophora	Beroe spp.		1		25	1	0.00024555	0.245549609	0.008176802	0.000569533	0.018965442	Finenko, G.A., Anninsky, B.E., Romanova, Z.A., Abolmasova, G.I., Kideys, A.E., 2001. Chemical composition, respiration and feeding rates of the new alien ctenophore, Beroe ovata, in the Black Sea. Hydrobiologia 451, 177-186.	Average size	Average size
Sweden	SW	winter	IBTS_Q1	IBTS_Q1_SW_2021	21	1	2021	North-sea/Baltic-sea	IBTS_Q1_SW_2021_106	57.201	11.333	4	4072.496805	33.3	Ctenophora	Beroe spp.		1		25	1	0.00024555	0.245549609	0.008176802	0.000569533	0.018965442	Finenko, G.A., Anninsky, B.E., Romanova, Z.A., Abolmasova, G.I., Kideys, A.E., 2001. Chemical composition, respiration and feeding rates of the new alien ctenophore, Beroe ovata, in the Black Sea. Hydrobiologia 451, 177-186.	Average size	Average size
Sweden	SW	winter	IBTS_Q1	IBTS_Q1_SW_2021	21	1	2021	North-sea/Baltic-sea	IBTS_Q1_SW_2021_106	57.201	11.333	4	4072.496805	33.3	Ctenophora	Beroe spp.		1		25	1	0.00024555	0.245549609	0.008176802	0.000569533	0.018965442	Finenko, G.A., Anninsky, B.E., Romanova, Z.A., Abolmasova, G.I., Kideys, A.E., 2001. Chemical composition, respiration and feeding rates of the new alien ctenophore, Beroe ovata, in the Black Sea. Hydrobiologia 451, 177-186.	Average size	Average size
Sweden	SW	winter	IBTS_Q1	IBTS_Q1_SW_2021	21	1	2021	North-sea/Baltic-sea	IBTS_Q1_SW_2021_107	56.444	11.901	5	5416	23.9	Ctenophora	Pleurobrachia pileus		1		13	1	0.000184638	0.184638109	0.004412851	8.11841E-05	0.001940299	Mutlu, E., Bingel, F., 1999. Distribution and abundance of ctenophores, and their zooplankton food in the Black Sea. I. Pleurobrachia pileus. Mar. Biol. 135, 589-601.	Average size	Average size
Sweden	SW	winter	IBTS_Q1	IBTS_Q1_SW_2021	21	1	2021	North-sea/Baltic-sea	IBTS_Q1_SW_2021_107	56.444	11.901	5	5416	23.9	Ctenophora	Pleurobrachia pileus		1		13	1	0.000184638	0.184638109	0.004412851	8.11841E-05	0.001940299	Mutlu, E., Bingel, F., 1999. Distribution and abundance of ctenophores, and their zooplankton food in the Black Sea. I. Pleurobrachia pileus. Mar. Biol. 135, 589-601.	Average size	Average size
Sweden	SW	winter	IBTS_Q1	IBTS_Q1_SW_2021	21	1	2021	North-sea/Baltic-sea	IBTS_Q1_SW_2021_107	56.444	11.901	5	5416	23.9	Ctenophora	Pleurobrachia pileus		1		13	1	0.000184638	0.184638109	0.004412851	8.11841E-05	0.001940299	Mutlu, E., Bingel, F., 1999. Distribution and abundance of ctenophores, and their zooplankton food in the Black Sea. I. Pleurobrachia pileus. Mar. Biol. 135, 589-601.	Average size	Average size
Sweden	SW	winter	IBTS_Q1	IBTS_Q1_SW_2021	21	1	2021	North-sea/Baltic-sea	IBTS_Q1_SW_2021_107	56.444	11.901	5	5416	23.9	Ctenophora	Pleurobrachia pileus		1		13	1	0.000184638	0.184638109	0.004412851	8.11841E-05	0.001940299	Mutlu, E., Bingel, F., 1999. Distribution and abundance of ctenophores, and their zooplankton food in the Black Sea. I. Pleurobrachia pileus. Mar. Biol. 135, 589-601.	Average size	Average size
Sweden	SW	winter	IBTS_Q1	IBTS_Q1_SW_2021	21	1	2021	North-sea/Baltic-sea	IBTS_Q1_SW_2021_107	56.444	11.901	5	5416	23.9	Ctenophora	Pleurobrachia pileus		1		13	1	0.000184638	0.184638109	0.004412851	8.11841E-05	0.001940299	Mutlu, E., Bingel, F., 1999. Distribution and abundance of ctenophores, and their zooplankton food in the Black Sea. I. Pleurobrachia pileus. Mar. Biol. 135, 589-601.	Average size	Average size
Sweden	SW	winter	IBTS_Q1	IBTS_Q1_SW_2021	21	1	2021	North-sea/Baltic-sea	IBTS_Q1_SW_2021_107	56.444	11.901	5	5416	23.9	Ctenophora	Pleurobrachia pileus		1		13	1	0.000184638	0.184638109	0.004412851	8.11841E-05	0.001940299	Mutlu, E., Bingel, F., 1999. Distribution and abundance of ctenophores, and their zooplankton food in the Black Sea. I. Pleurobrachia pileus. Mar. Biol. 135, 589-601.	Average size	Average size
Sweden	SW	winter	IBTS_Q1	IBTS_Q1_SW_2021	21	1	2021	North-sea/Baltic-sea	IBTS_Q1_SW_2021_107	56.444	11.901	5	5416	23.9	Ctenophora	Mnemiopsis leidyi		1		23	1	0.000184638	0.184638109	0.004412851	0.001224252	0.029259629	Jaspers, C., Møller, E.F., Kiørboe, T., 2015. Reproduction rates under variable food conditions and starvation in Mnemiopsis leidyi: Significance for the invasion success of a ctenophore. J. Plankton Res. 37, 1011-1018.	Average size	Average size
Sweden	SW	winter	IBTS_Q1	IBTS_Q1_SW_2021	21	1	2021	North-sea/Baltic-sea	IBTS_Q1_SW_2021_107	56.444	11.901	5	5416	23.9	Ctenophora	Mnemiopsis leidyi		1		23	1	0.000184638	0.184638109	0.004412851	0.001224252	0.029259629	Jaspers, C., Møller, E.F., Kiørboe, T., 2015. Reproduction rates under variable food conditions and starvation in Mnemiopsis leidyi: Significance for the invasion success of a ctenophore. J. Plankton Res. 37, 1011-1018.	Average size	Average size
Sweden	SW	winter	IBTS_Q1	IBTS_Q1_SW_2021	21	1	2021	North-sea/Baltic-sea	IBTS_Q1_SW_2021_107	56.444	11.901	5	5416	23.9	Ctenophora	Mnemiopsis leidyi		1		23	1	0.000184638	0.184638109	0.004412851	0.001224252	0.029259629	Jaspers, C., Møller, E.F., Kiørboe, T., 2015. Reproduction rates under variable food conditions and starvation in Mnemiopsis leidyi: Significance for the invasion success of a ctenophore. J. Plankton Res. 37, 1011-1018.	Average size	Average size
Sweden	SW	winter	IBTS_Q1	IBTS_Q1_SW_2021	21	1	2021	North-sea/Baltic-sea	IBTS_Q1_SW_2021_107	56.444	11.901	5	5416	23.9	Ctenophora	Mnemiopsis leidyi		1		23	1	0.000184638	0.184638109	0.004412851	0.001224252	0.029259629	Jaspers, C., Møller, E.F., Kiørboe, T., 2015. Reproduction rates under variable food conditions and starvation in Mnemiopsis leidyi: Significance for the invasion success of a ctenophore. J. Plankton Res. 37, 1011-1018.	Average size	Average size
Sweden	SW	winter	IBTS_Q1	IBTS_Q1_SW_2021	21	1	2021	North-sea/Baltic-sea	IBTS_Q1_SW_2021_107	56.444	11.901	5	5416	23.9	Ctenophora	Mnemiopsis leidyi		1		23	1	0.000184638	0.184638109	0.004412851	0.001224252	0.029259629	Jaspers, C., Møller, E.F., Kiørboe, T., 2015. Reproduction rates under variable food conditions and starvation in Mnemiopsis leidyi: Significance for the invasion success of a ctenophore. J. Plankton Res. 37, 1011-1018.	Average size	Average size
Sweden	SW	winter	IBTS_Q1	IBTS_Q1_SW_2021	21	1	2021	North-sea/Baltic-sea	IBTS_Q1_SW_2021_107	56.444	11.901	5	5416	23.9	Ctenophora	Mnemiopsis leidyi		1		23	1	0.000184638	0.184638109	0.004412851	0.001224252	0.029259629	Jaspers, C., Møller, E.F., Kiørboe, T., 2015. Reproduction rates under variable food conditions and starvation in Mnemiopsis leidyi: Significance for the invasion success of a ctenophore. J. Plankton Res. 37, 1011-1018.	Average size	Average size
Sweden	SW	winter	IBTS_Q1	IBTS_Q1_SW_2021	21	1	2021	North-sea/Baltic-sea	IBTS_Q1_SW_2021_107	56.444	11.901	5	5416	23.9	Ctenophora	Mnemiopsis leidyi		1		23	1	0.000184638	0.184638109	0.004412851	0.001224252	0.029259629	Jaspers, C., Møller, E.F., Kiørboe, T., 2015. Reproduction rates under variable food conditions and starvation in Mnemiopsis leidyi: Significance for the invasion success of a ctenophore. J. Plankton Res. 37, 1011-1018.	Average size	Average size
Sweden	SW	winter	IBTS_Q1	IBTS_Q1_SW_2021	21	1	2021	North-sea/Baltic-sea	IBTS_Q1_SW_2021_107	56.444	11.901	5	5416	23.9	Ctenophora	Mnemiopsis leidyi		1		23	1	0.000184638	0.184638109	0.004412851	0.001224252	0.029259629	Jaspers, C., Møller, E.F., Kiørboe, T., 2015. Reproduction rates under variable food conditions and starvation in Mnemiopsis leidyi: Significance for the invasion success of a ctenophore. J. Plankton Res. 37, 1011-1018.	Average size	Average size
Sweden	SW	winter	IBTS_Q1	IBTS_Q1_SW_2021	21	1	2021	North-sea/Baltic-sea	IBTS_Q1_SW_2021_107	56.444	11.901	5	5416	23.9	Ctenophora	Mnemiopsis leidyi		1		23	1	0.000184638	0.184638109	0.004412851	0.001224252	0.029259629	Jaspers, C., Møller, E.F., Kiørboe, T., 2015. Reproduction rates under variable food conditions and starvation in Mnemiopsis leidyi: Significance for the invasion success of a ctenophore. J. Plankton Res. 37, 1011-1018.	Average size	Average size
Sweden	SW	winter	IBTS_Q1	IBTS_Q1_SW_2021	21	1	2021	North-sea/Baltic-sea	IBTS_Q1_SW_2021_107	56.444	11.901	5	5416	23.9	Ctenophora	Mnemiopsis leidyi		1		23	1	0.000184638	0.184638109	0.004412851	0.001224252	0.029259629	Jaspers, C., Møller, E.F., Kiørboe, T., 2015. Reproduction rates under variable food conditions and starvation in Mnemiopsis leidyi: Significance for the invasion success of a ctenophore. J. Plankton Res. 37, 1011-1018.	Average size	Average size
Sweden	SW	winter	IBTS_Q1	IBTS_Q1_SW_2021	21	1	2021	North-sea/Baltic-sea	IBTS_Q1_SW_2021_107	56.444	11.901	5	5416	23.9	Ctenophora	Mnemiopsis leidyi		1		23	1	0.000184638	0.184638109	0.004412851	0.001224252	0.029259629	Jaspers, C., Møller, E.F., Kiørboe, T., 2015. Reproduction rates under variable food conditions and starvation in Mnemiopsis leidyi: Significance for the invasion success of a ctenophore. J. Plankton Res. 37, 1011-1018.	Average size	Average size
Sweden	SW	winter	IBTS_Q1	IBTS_Q1_SW_2021	21	1	2021	North-sea/Baltic-sea	IBTS_Q1_SW_2021_107	56.444	11.901	5	5416	23.9	Ctenophora	Mnemiopsis leidyi		1		23	1	0.000184638	0.184638109	0.004412851	0.001224252	0.029259629	Jaspers, C., Møller, E.F., Kiørboe, T., 2015. Reproduction rates under variable food conditions and starvation in Mnemiopsis leidyi: Significance for the invasion success of a ctenophore. J. Plankton Res. 37, 1011-1018.	Average size	Average size
Sweden	SW	winter	IBTS_Q1	IBTS_Q1_SW_2021	21	1	2021	North-sea/Baltic-sea	IBTS_Q1_SW_2021_107	56.444	11.901	5	5416	23.9	Ctenophora	Mnemiopsis leidyi		1		23	1	0.000184638	0.184638109	0.004412851	0.001224252	0.029259629	Jaspers, C., Møller, E.F., Kiørboe, T., 2015. Reproduction rates under variable food conditions and starvation in Mnemiopsis leidyi: Significance for the invasion success of a ctenophore. J. Plankton Res. 37, 1011-1018.	Average size	Average size
Sweden	SW	winter	IBTS_Q1	IBTS_Q1_SW_2021	21	1	2021	North-sea/Baltic-sea	IBTS_Q1_SW_2021_107	56.444	11.901	5	5416	23.9	Ctenophora	Mnemiopsis leidyi		1		23	1	0.000184638	0.184638109	0.004412851	0.001224252	0.029259629	Jaspers, C., Møller, E.F., Kiørboe, T., 2015. Reproduction rates under variable food conditions and starvation in Mnemiopsis leidyi: Significance for the invasion success of a ctenophore. J. Plankton Res. 37, 1011-1018.	Average size	Average size
Sweden	SW	winter	IBTS_Q1	IBTS_Q1_SW_2021	21	1	2021	North-sea/Baltic-sea	IBTS_Q1_SW_2021_107	56.444	11.901	5	5416	23.9	Ctenophora	Mnemiopsis leidyi		1		23	1	0.000184638	0.184638109	0.004412851	0.001224252	0.029259629	Jaspers, C., Møller, E.F., Kiørboe, T., 2015. Reproduction rates under variable food conditions and starvation in Mnemiopsis leidyi: Significance for the invasion success of a ctenophore. J. Plankton Res. 37, 1011-1018.	Average size	Average size
Sweden	SW	winter	IBTS_Q1	IBTS_Q1_SW_2021	21	1	2021	North-sea/Baltic-sea	IBTS_Q1_SW_2021_107	56.444	11.901	5	5416	23.9	Ctenophora	Mnemiopsis leidyi		1		23	1	0.000184638	0.184638109	0.004412851	0.001224252	0.029259629	Jaspers, C., Møller, E.F., Kiørboe, T., 2015. Reproduction rates under variable food conditions and starvation in Mnemiopsis leidyi: Significance for the invasion success of a ctenophore. J. Plankton Res. 37, 1011-1018.	Average size	Average size
Sweden	SW	winter	IBTS_Q1	IBTS_Q1_SW_2021	21	1	2021	North-sea/Baltic-sea	IBTS_Q1_SW_2021_108	56.329	11.650	6	3422.179102	28.5	Ctenophora	Pleurobrachia pileus		1		13	1	0.000292211	0.292211474	0.008328027	0.000128483	0.003661775	Mutlu, E., Bingel, F., 1999. Distribution and abundance of ctenophores, and their zooplankton food in the Black Sea. I. Pleurobrachia pileus. Mar. Biol. 135, 589-601.	Average size	Average size
Sweden	SW	winter	IBTS_Q1	IBTS_Q1_SW_2021	21	1	2021	North-sea/Baltic-sea	IBTS_Q1_SW_2021_108	56.329	11.650	6	3422.179102	28.5	Ctenophora	Pleurobrachia pileus		1		13	1	0.000292211	0.292211474	0.008328027	0.000128483	0.003661775	Mutlu, E., Bingel, F., 1999. Distribution and abundance of ctenophores, and their zooplankton food in the Black Sea. I. Pleurobrachia pileus. Mar. Biol. 135, 589-601.	Average size	Average size
Sweden	SW	winter	IBTS_Q1	IBTS_Q1_SW_2021	21	1	2021	North-sea/Baltic-sea	IBTS_Q1_SW_2021_108	56.329	11.650	6	3422.179102	28.5	Ctenophora	Pleurobrachia pileus		1		13	1	0.000292211	0.292211474	0.008328027	0.000128483	0.003661775	Mutlu, E., Bingel, F., 1999. Distribution and abundance of ctenophores, and their zooplankton food in the Black Sea. I. Pleurobrachia pileus. Mar. Biol. 135, 589-601.	Average size	Average size
Sweden	SW	winter	IBTS_Q1	IBTS_Q1_SW_2021	21	1	2021	North-sea/Baltic-sea	IBTS_Q1_SW_2021_108	56.329	11.650	6	3422.179102	28.5	Ctenophora	Pleurobrachia pileus		1		13	1	0.000292211	0.292211474	0.008328027	0.000128483	0.003661775	Mutlu, E., Bingel, F., 1999. Distribution and abundance of ctenophores, and their zooplankton food in the Black Sea. I. Pleurobrachia pileus. Mar. Biol. 135, 589-601.	Average size	Average size
Sweden	SW	winter	IBTS_Q1	IBTS_Q1_SW_2021	21	1	2021	North-sea/Baltic-sea	IBTS_Q1_SW_2021_108	56.329	11.650	6	3422.179102	28.5	Ctenophora	Mnemiopsis leidyi		1		23	1	0.000292211	0.292211474	0.008328027	0.001937523	0.055219401	Jaspers, C., Møller, E.F., Kiørboe, T., 2015. Reproduction rates under variable food conditions and starvation in Mnemiopsis leidyi: Significance for the invasion success of a ctenophore. J. Plankton Res. 37, 1011-1018.	Average size	Average size
Sweden	SW	winter	IBTS_Q1	IBTS_Q1_SW_2021	21	1	2021	North-sea/Baltic-sea	IBTS_Q1_SW_2021_108	56.329	11.650	6	3422.179102	28.5	Ctenophora	Mnemiopsis leidyi		1		23	1	0.000292211	0.292211474	0.008328027	0.001937523	0.055219401	Jaspers, C., Møller, E.F., Kiørboe, T., 2015. Reproduction rates under variable food conditions and starvation in Mnemiopsis leidyi: Significance for the invasion success of a ctenophore. J. Plankton Res. 37, 1011-1018.	Average size	Average size
Sweden	SW	winter	IBTS_Q1	IBTS_Q1_SW_2021	21	1	2021	North-sea/Baltic-sea	IBTS_Q1_SW_2021_108	56.329	11.650	6	3422.179102	28.5	Ctenophora	Mnemiopsis leidyi		1		23	1	0.000292211	0.292211474	0.008328027	0.001937523	0.055219401	Jaspers, C., Møller, E.F., Kiørboe, T., 2015. Reproduction rates under variable food conditions and starvation in Mnemiopsis leidyi: Significance for the invasion success of a ctenophore. J. Plankton Res. 37, 1011-1018.	Average size	Average size
Sweden	SW	winter	IBTS_Q1	IBTS_Q1_SW_2021	21	1	2021	North-sea/Baltic-sea	IBTS_Q1_SW_2021_108	56.329	11.650	6	3422.179102	28.5	Ctenophora	Mnemiopsis leidyi		1		23	1	0.000292211	0.292211474	0.008328027	0.001937523	0.055219401	Jaspers, C., Møller, E.F., Kiørboe, T., 2015. Reproduction rates under variable food conditions and starvation in Mnemiopsis leidyi: Significance for the invasion success of a ctenophore. J. Plankton Res. 37, 1011-1018.	Average size	Average size
Sweden	SW	winter	IBTS_Q1	IBTS_Q1_SW_2021	21	1	2021	North-sea/Baltic-sea	IBTS_Q1_SW_2021_108	56.329	11.650	6	3422.179102	28.5	Ctenophora	Mnemiopsis leidyi		1		23	1	0.000292211	0.292211474	0.008328027	0.001937523	0.055219401	Jaspers, C., Møller, E.F., Kiørboe, T., 2015. Reproduction rates under variable food conditions and starvation in Mnemiopsis leidyi: Significance for the invasion success of a ctenophore. J. Plankton Res. 37, 1011-1018.	Average size	Average size
Sweden	SW	winter	IBTS_Q1	IBTS_Q1_SW_2021	21	1	2021	North-sea/Baltic-sea	IBTS_Q1_SW_2021_108	56.329	11.650	6	3422.179102	28.5	Ctenophora	Mnemiopsis leidyi		1		23	1	0.000292211	0.292211474	0.008328027	0.001937523	0.055219401	Jaspers, C., Møller, E.F., Kiørboe, T., 2015. Reproduction rates under variable food conditions and starvation in Mnemiopsis leidyi: Significance for the invasion success of a ctenophore. J. Plankton Res. 37, 1011-1018.	Average size	Average size
Sweden	SW	winter	IBTS_Q1	IBTS_Q1_SW_2021	21	1	2021	North-sea/Baltic-sea	IBTS_Q1_SW_2021_108	56.329	11.650	6	3422.179102	28.5	Ctenophora	Mnemiopsis leidyi		1		23	1	0.000292211	0.292211474	0.008328027	0.001937523	0.055219401	Jaspers, C., Møller, E.F., Kiørboe, T., 2015. Reproduction rates under variable food conditions and starvation in Mnemiopsis leidyi: Significance for the invasion success of a ctenophore. J. Plankton Res. 37, 1011-1018.	Average size	Average size
Sweden	SW	winter	IBTS_Q1	IBTS_Q1_SW_2021	21	1	2021	North-sea/Baltic-sea	IBTS_Q1_SW_2021_108	56.329	11.650	6	3422.179102	28.5	Ctenophora	Mnemiopsis leidyi		1		23	1	0.000292211	0.292211474	0.008328027	0.001937523	0.055219401	Jaspers, C., Møller, E.F., Kiørboe, T., 2015. Reproduction rates under variable food conditions and starvation in Mnemiopsis leidyi: Significance for the invasion success of a ctenophore. J. Plankton Res. 37, 1011-1018.	Average size	Average size
Sweden	SW	winter	IBTS_Q1	IBTS_Q1_SW_2021	21	1	2021	North-sea/Baltic-sea	IBTS_Q1_SW_2021_108	56.329	11.650	6	3422.179102	28.5	Ctenophora	Mnemiopsis leidyi		1		23	1	0.000292211	0.292211474	0.008328027	0.001937523	0.055219401	Jaspers, C., Møller, E.F., Kiørboe, T., 2015. Reproduction rates under variable food conditions and starvation in Mnemiopsis leidyi: Significance for the invasion success of a ctenophore. J. Plankton Res. 37, 1011-1018.	Average size	Average size
Sweden	SW	winter	IBTS_Q1	IBTS_Q1_SW_2021	21	1	2021	North-sea/Baltic-sea	IBTS_Q1_SW_2021_108	56.329	11.650	6	3422.179102	28.5	Ctenophora	Mnemiopsis leidyi		1		23	1	0.000292211	0.292211474	0.008328027	0.001937523	0.055219401	Jaspers, C., Møller, E.F., Kiørboe, T., 2015. Reproduction rates under variable food conditions and starvation in Mnemiopsis leidyi: Significance for the invasion success of a ctenophore. J. Plankton Res. 37, 1011-1018.	Average size	Average size
Sweden	SW	winter	IBTS_Q1	IBTS_Q1_SW_2021	21	1	2021	North-sea/Baltic-sea	IBTS_Q1_SW_2021_108	56.329	11.650	6	3422.179102	28.5	Ctenophora	Mnemiopsis leidyi		1		23	1	0.000292211	0.292211474	0.008328027	0.001937523	0.055219401	Jaspers, C., Møller, E.F., Kiørboe, T., 2015. Reproduction rates under variable food conditions and starvation in Mnemiopsis leidyi: Significance for the invasion success of a ctenophore. J. Plankton Res. 37, 1011-1018.	Average size	Average size
Sweden	SW	winter	IBTS_Q1	IBTS_Q1_SW_2021	21	1	2021	North-sea/Baltic-sea	IBTS_Q1_SW_2021_108	56.329	11.650	6	3422.179102	28.5	Ctenophora	Mnemiopsis leidyi		1		23	1	0.000292211	0.292211474	0.008328027	0.001937523	0.055219401	Jaspers, C., Møller, E.F., Kiørboe, T., 2015. Reproduction rates under variable food conditions and starvation in Mnemiopsis leidyi: Significance for the invasion success of a ctenophore. J. Plankton Res. 37, 1011-1018.	Average size	Average size
Sweden	SW	winter	IBTS_Q1	IBTS_Q1_SW_2021	21	1	2021	North-sea/Baltic-sea	IBTS_Q1_SW_2021_108	56.329	11.650	6	3422.179102	28.5	Ctenophora	Mnemiopsis leidyi		1		23	1	0.000292211	0.292211474	0.008328027	0.001937523	0.055219401	Jaspers, C., Møller, E.F., Kiørboe, T., 2015. Reproduction rates under variable food conditions and starvation in Mnemiopsis leidyi: Significance for the invasion success of a ctenophore. J. Plankton Res. 37, 1011-1018.	Average size	Average size
Sweden	SW	winter	IBTS_Q1	IBTS_Q1_SW_2021	21	1	2021	North-sea/Baltic-sea	IBTS_Q1_SW_2021_108	56.329	11.650	6	3422.179102	28.5	Ctenophora	Mnemiopsis leidyi		1		23	1	0.000292211	0.292211474	0.008328027	0.001937523	0.055219401	Jaspers, C., Møller, E.F., Kiørboe, T., 2015. Reproduction rates under variable food conditions and starvation in Mnemiopsis leidyi: Significance for the invasion success of a ctenophore. J. Plankton Res. 37, 1011-1018.	Average size	Average size
Sweden	SW	winter	IBTS_Q1	IBTS_Q1_SW_2021	21	1	2021	North-sea/Baltic-sea	IBTS_Q1_SW_2021_108	56.329	11.650	6	3422.179102	28.5	Ctenophora	Mnemiopsis leidyi		1		23	1	0.000292211	0.292211474	0.008328027	0.001937523	0.055219401	Jaspers, C., Møller, E.F., Kiørboe, T., 2015. Reproduction rates under variable food conditions and starvation in Mnemiopsis leidyi: Significance for the invasion success of a ctenophore. J. Plankton Res. 37, 1011-1018.	Average size	Average size
Sweden	SW	winter	IBTS_Q1	IBTS_Q1_SW_2021	21	1	2021	North-sea/Baltic-sea	IBTS_Q1_SW_2021_108	56.329	11.650	6	3422.179102	28.5	Ctenophora	Mnemiopsis leidyi		1		23	1	0.000292211	0.292211474	0.008328027	0.001937523	0.055219401	Jaspers, C., Møller, E.F., Kiørboe, T., 2015. Reproduction rates under variable food conditions and starvation in Mnemiopsis leidyi: Significance for the invasion success of a ctenophore. J. Plankton Res. 37, 1011-1018.	Average size	Average size
Sweden	SW	winter	IBTS_Q1	IBTS_Q1_SW_2021	21	1	2021	North-sea/Baltic-sea	IBTS_Q1_SW_2021_108	56.329	11.650	6	3422.179102	28.5	Ctenophora	Mnemiopsis leidyi		1		23	1	0.000292211	0.292211474	0.008328027	0.001937523	0.055219401	Jaspers, C., Møller, E.F., Kiørboe, T., 2015. Reproduction rates under variable food conditions and starvation in Mnemiopsis leidyi: Significance for the invasion success of a ctenophore. J. Plankton Res. 37, 1011-1018.	Average size	Average size
Sweden	SW	winter	IBTS_Q1	IBTS_Q1_SW_2021	21	1	2021	North-sea/Baltic-sea	IBTS_Q1_SW_2021_108	56.329	11.650	6	3422.179102	28.5	Ctenophora	Mnemiopsis leidyi		1		23	1	0.000292211	0.292211474	0.008328027	0.001937523	0.055219401	Jaspers, C., Møller, E.F., Kiørboe, T., 2015. Reproduction rates under variable food conditions and starvation in Mnemiopsis leidyi: Significance for the invasion success of a ctenophore. J. Plankton Res. 37, 1011-1018.	Average size	Average size
Sweden	SW	winter	IBTS_Q1	IBTS_Q1_SW_2021	21	1	2021	North-sea/Baltic-sea	IBTS_Q1_SW_2021_108	56.329	11.650	6	3422.179102	28.5	Ctenophora	Mnemiopsis leidyi		1		23	1	0.000292211	0.292211474	0.008328027	0.001937523	0.055219401	Jaspers, C., Møller, E.F., Kiørboe, T., 2015. Reproduction rates under variable food conditions and starvation in Mnemiopsis leidyi: Significance for the invasion success of a ctenophore. J. Plankton Res. 37, 1011-1018.	Average size	Average size
Sweden	SW	winter	IBTS_Q1	IBTS_Q1_SW_2021	21	1	2021	North-sea/Baltic-sea	IBTS_Q1_SW_2021_108	56.329	11.650	6	3422.179102	28.5	Ctenophora	Mnemiopsis leidyi		1		23	1	0.000292211	0.292211474	0.008328027	0.001937523	0.055219401	Jaspers, C., Møller, E.F., Kiørboe, T., 2015. Reproduction rates under variable food conditions and starvation in Mnemiopsis leidyi: Significance for the invasion success of a ctenophore. J. Plankton Res. 37, 1011-1018.	Average size	Average size
Sweden	SW	winter	IBTS_Q1	IBTS_Q1_SW_2021	21	1	2021	North-sea/Baltic-sea	IBTS_Q1_SW_2021_108	56.329	11.650	6	3422.179102	28.5	Ctenophora	Mnemiopsis leidyi		1		23	1	0.000292211	0.292211474	0.008328027	0.001937523	0.055219401	Jaspers, C., Møller, E.F., Kiørboe, T., 2015. Reproduction rates under variable food conditions and starvation in Mnemiopsis leidyi: Significance for the invasion success of a ctenophore. J. Plankton Res. 37, 1011-1018.	Average size	Average size
Sweden	SW	winter	IBTS_Q1	IBTS_Q1_SW_2021	21	1	2021	North-sea/Baltic-sea	IBTS_Q1_SW_2021_108	56.329	11.650	6	3422.179102	28.5	Ctenophora	Mnemiopsis leidyi		1		23	1	0.000292211	0.292211474	0.008328027	0.001937523	0.055219401	Jaspers, C., Møller, E.F., Kiørboe, T., 2015. Reproduction rates under variable food conditions and starvation in Mnemiopsis leidyi: Significance for the invasion success of a ctenophore. J. Plankton Res. 37, 1011-1018.	Average size	Average size
Sweden	SW	winter	IBTS_Q1	IBTS_Q1_SW_2021	22	1	2021	North-sea/Baltic-sea	IBTS_Q1_SW_2021_109	56.146	11.798	7	3497	20	Ctenophora	Mnemiopsis leidyi		1		23	1	0.000285959	0.285959394	0.005719188	0.001896068	0.037921362	Jaspers, C., Møller, E.F., Kiørboe, T., 2015. Reproduction rates under variable food conditions and starvation in Mnemiopsis leidyi: Significance for the invasion success of a ctenophore. J. Plankton Res. 37, 1011-1018.	Average size	Average size
Sweden	SW	winter	IBTS_Q1	IBTS_Q1_SW_2021	22	1	2021	North-sea/Baltic-sea	IBTS_Q1_SW_2021_109	56.146	11.798	7	3497	20	Ctenophora	Mnemiopsis leidyi		1		23	1	0.000285959	0.285959394	0.005719188	0.001896068	0.037921362	Jaspers, C., Møller, E.F., Kiørboe, T., 2015. Reproduction rates under variable food conditions and starvation in Mnemiopsis leidyi: Significance for the invasion success of a ctenophore. J. Plankton Res. 37, 1011-1018.	Average size	Average size
Sweden	SW	winter	IBTS_Q1	IBTS_Q1_SW_2021	22	1	2021	North-sea/Baltic-sea	IBTS_Q1_SW_2021_109	56.146	11.798	7	3497	20	Ctenophora	Mnemiopsis leidyi		1		23	1	0.000285959	0.285959394	0.005719188	0.001896068	0.037921362	Jaspers, C., Møller, E.F., Kiørboe, T., 2015. Reproduction rates under variable food conditions and starvation in Mnemiopsis leidyi: Significance for the invasion success of a ctenophore. J. Plankton Res. 37, 1011-1018.	Average size	Average size
Sweden	SW	winter	IBTS_Q1	IBTS_Q1_SW_2021	22	1	2021	North-sea/Baltic-sea	IBTS_Q1_SW_2021_109	56.146	11.798	7	3497	20	Ctenophora	Mnemiopsis leidyi		1		23	1	0.000285959	0.285959394	0.005719188	0.001896068	0.037921362	Jaspers, C., Møller, E.F., Kiørboe, T., 2015. Reproduction rates under variable food conditions and starvation in Mnemiopsis leidyi: Significance for the invasion success of a ctenophore. J. Plankton Res. 37, 1011-1018.	Average size	Average size
Sweden	SW	winter	IBTS_Q1	IBTS_Q1_SW_2021	22	1	2021	North-sea/Baltic-sea	IBTS_Q1_SW_2021_109	56.146	11.798	7	3497	20	Ctenophora	Mnemiopsis leidyi		1		23	1	0.000285959	0.285959394	0.005719188	0.001896068	0.037921362	Jaspers, C., Møller, E.F., Kiørboe, T., 2015. Reproduction rates under variable food conditions and starvation in Mnemiopsis leidyi: Significance for the invasion success of a ctenophore. J. Plankton Res. 37, 1011-1018.	Average size	Average size
Sweden	SW	winter	IBTS_Q1	IBTS_Q1_SW_2021	22	1	2021	North-sea/Baltic-sea	IBTS_Q1_SW_2021_109	56.146	11.798	7	3497	20	Ctenophora	Mnemiopsis leidyi		1		23	1	0.000285959	0.285959394	0.005719188	0.001896068	0.037921362	Jaspers, C., Møller, E.F., Kiørboe, T., 2015. Reproduction rates under variable food conditions and starvation in Mnemiopsis leidyi: Significance for the invasion success of a ctenophore. J. Plankton Res. 37, 1011-1018.	Average size	Average size
Sweden	SW	winter	IBTS_Q1	IBTS_Q1_SW_2021	22	1	2021	North-sea/Baltic-sea	IBTS_Q1_SW_2021_109	56.146	11.798	7	3497	20	Ctenophora	Mnemiopsis leidyi		1		23	1	0.000285959	0.285959394	0.005719188	0.001896068	0.037921362	Jaspers, C., Møller, E.F., Kiørboe, T., 2015. Reproduction rates under variable food conditions and starvation in Mnemiopsis leidyi: Significance for the invasion success of a ctenophore. J. Plankton Res. 37, 1011-1018.	Average size	Average size
Sweden	SW	winter	IBTS_Q1	IBTS_Q1_SW_2021	22	1	2021	North-sea/Baltic-sea	IBTS_Q1_SW_2021_109	56.146	11.798	7	3497	20	Ctenophora	Mnemiopsis leidyi		1		23	1	0.000285959	0.285959394	0.005719188	0.001896068	0.037921362	Jaspers, C., Møller, E.F., Kiørboe, T., 2015. Reproduction rates under variable food conditions and starvation in Mnemiopsis leidyi: Significance for the invasion success of a ctenophore. J. Plankton Res. 37, 1011-1018.	Average size	Average size
Sweden	SW	winter	IBTS_Q1	IBTS_Q1_SW_2021	22	1	2021	North-sea/Baltic-sea	IBTS_Q1_SW_2021_109	56.146	11.798	7	3497	20	Ctenophora	Beroe spp.		1		25	1	0.000285959	0.285959394	0.005719188	0.00066326	0.013265201	Finenko, G.A., Anninsky, B.E., Romanova, Z.A., Abolmasova, G.I., Kideys, A.E., 2001. Chemical composition, respiration and feeding rates of the new alien ctenophore, Beroe ovata, in the Black Sea. Hydrobiologia 451, 177-186.	Average size	Average size
Sweden	SW	winter	IBTS_Q1	IBTS_Q1_SW_2021	22	1	2021	North-sea/Baltic-sea	IBTS_Q1_SW_2021_109	56.146	11.798	7	3497	20	Ctenophora	Beroe spp.		1		25	1	0.000285959	0.285959394	0.005719188	0.00066326	0.013265201	Finenko, G.A., Anninsky, B.E., Romanova, Z.A., Abolmasova, G.I., Kideys, A.E., 2001. Chemical composition, respiration and feeding rates of the new alien ctenophore, Beroe ovata, in the Black Sea. Hydrobiologia 451, 177-186.	Average size	Average size
Sweden	SW	winter	IBTS_Q1	IBTS_Q1_SW_2021	22	1	2021	North-sea/Baltic-sea	IBTS_Q1_SW_2021_109	56.146	11.798	7	3497	20	Ctenophora	Beroe spp.		1		25	1	0.000285959	0.285959394	0.005719188	0.00066326	0.013265201	Finenko, G.A., Anninsky, B.E., Romanova, Z.A., Abolmasova, G.I., Kideys, A.E., 2001. Chemical composition, respiration and feeding rates of the new alien ctenophore, Beroe ovata, in the Black Sea. Hydrobiologia 451, 177-186.	Average size	Average size
Sweden	SW	winter	IBTS_Q1	IBTS_Q1_SW_2021	22	1	2021	North-sea/Baltic-sea	IBTS_Q1_SW_2021_110	56.265	12.151	8	3422	21.1	Ctenophora	Pleurobrachia pileus		1		13	1	0.000292227	0.292226768	0.006165985	0.00012849	0.00271114	Mutlu, E., Bingel, F., 1999. Distribution and abundance of ctenophores, and their zooplankton food in the Black Sea. I. Pleurobrachia pileus. Mar. Biol. 135, 589-601.	Average size	Average size
Sweden	SW	winter	IBTS_Q1	IBTS_Q1_SW_2021	22	1	2021	North-sea/Baltic-sea	IBTS_Q1_SW_2021_110	56.265	12.151	8	3422	21.1	Ctenophora	Pleurobrachia pileus		1		13	1	0.000292227	0.292226768	0.006165985	0.00012849	0.00271114	Mutlu, E., Bingel, F., 1999. Distribution and abundance of ctenophores, and their zooplankton food in the Black Sea. I. Pleurobrachia pileus. Mar. Biol. 135, 589-601.	Average size	Average size
Sweden	SW	winter	IBTS_Q1	IBTS_Q1_SW_2021	22	1	2021	North-sea/Baltic-sea	IBTS_Q1_SW_2021_110	56.265	12.151	8	3422	21.1	Ctenophora	Pleurobrachia pileus		1		13	1	0.000292227	0.292226768	0.006165985	0.00012849	0.00271114	Mutlu, E., Bingel, F., 1999. Distribution and abundance of ctenophores, and their zooplankton food in the Black Sea. I. Pleurobrachia pileus. Mar. Biol. 135, 589-601.	Average size	Average size
Sweden	SW	winter	IBTS_Q1	IBTS_Q1_SW_2021	22	1	2021	North-sea/Baltic-sea	IBTS_Q1_SW_2021_110	56.265	12.151	8	3422	21.1	Ctenophora	Pleurobrachia pileus		1		13	1	0.000292227	0.292226768	0.006165985	0.00012849	0.00271114	Mutlu, E., Bingel, F., 1999. Distribution and abundance of ctenophores, and their zooplankton food in the Black Sea. I. Pleurobrachia pileus. Mar. Biol. 135, 589-601.	Average size	Average size
Sweden	SW	winter	IBTS_Q1	IBTS_Q1_SW_2021	22	1	2021	North-sea/Baltic-sea	IBTS_Q1_SW_2021_110	56.265	12.151	8	3422	21.1	Ctenophora	Pleurobrachia pileus		1		13	1	0.000292227	0.292226768	0.006165985	0.00012849	0.00271114	Mutlu, E., Bingel, F., 1999. Distribution and abundance of ctenophores, and their zooplankton food in the Black Sea. I. Pleurobrachia pileus. Mar. Biol. 135, 589-601.	Average size	Average size
Sweden	SW	winter	IBTS_Q1	IBTS_Q1_SW_2021	22	1	2021	North-sea/Baltic-sea	IBTS_Q1_SW_2021_110	56.265	12.151	8	3422	21.1	Ctenophora	Pleurobrachia pileus		1		13	1	0.000292227	0.292226768	0.006165985	0.00012849	0.00271114	Mutlu, E., Bingel, F., 1999. Distribution and abundance of ctenophores, and their zooplankton food in the Black Sea. I. Pleurobrachia pileus. Mar. Biol. 135, 589-601.	Average size	Average size
Sweden	SW	winter	IBTS_Q1	IBTS_Q1_SW_2021	22	1	2021	North-sea/Baltic-sea	IBTS_Q1_SW_2021_110	56.265	12.151	8	3422	21.1	Ctenophora	Mnemiopsis leidyi		1		23	1	0.000292227	0.292226768	0.006165985	0.001937624	0.040883871	Jaspers, C., Møller, E.F., Kiørboe, T., 2015. Reproduction rates under variable food conditions and starvation in Mnemiopsis leidyi: Significance for the invasion success of a ctenophore. J. Plankton Res. 37, 1011-1018.	Average size	Average size
Sweden	SW	winter	IBTS_Q1	IBTS_Q1_SW_2021	22	1	2021	North-sea/Baltic-sea	IBTS_Q1_SW_2021_110	56.265	12.151	8	3422	21.1	Ctenophora	Mnemiopsis leidyi		1		23	1	0.000292227	0.292226768	0.006165985	0.001937624	0.040883871	Jaspers, C., Møller, E.F., Kiørboe, T., 2015. Reproduction rates under variable food conditions and starvation in Mnemiopsis leidyi: Significance for the invasion success of a ctenophore. J. Plankton Res. 37, 1011-1018.	Average size	Average size
Sweden	SW	winter	IBTS_Q1	IBTS_Q1_SW_2021	22	1	2021	North-sea/Baltic-sea	IBTS_Q1_SW_2021_110	56.265	12.151	8	3422	21.1	Ctenophora	Mnemiopsis leidyi		1		23	1	0.000292227	0.292226768	0.006165985	0.001937624	0.040883871	Jaspers, C., Møller, E.F., Kiørboe, T., 2015. Reproduction rates under variable food conditions and starvation in Mnemiopsis leidyi: Significance for the invasion success of a ctenophore. J. Plankton Res. 37, 1011-1018.	Average size	Average size
Sweden	SW	winter	IBTS_Q1	IBTS_Q1_SW_2021	22	1	2021	North-sea/Baltic-sea	IBTS_Q1_SW_2021_110	56.265	12.151	8	3422	21.1	Ctenophora	Mnemiopsis leidyi		1		23	1	0.000292227	0.292226768	0.006165985	0.001937624	0.040883871	Jaspers, C., Møller, E.F., Kiørboe, T., 2015. Reproduction rates under variable food conditions and starvation in Mnemiopsis leidyi: Significance for the invasion success of a ctenophore. J. Plankton Res. 37, 1011-1018.	Average size	Average size
Sweden	SW	winter	IBTS_Q1	IBTS_Q1_SW_2021	22	1	2021	North-sea/Baltic-sea	IBTS_Q1_SW_2021_110	56.265	12.151	8	3422	21.1	Ctenophora	Mnemiopsis leidyi		1		23	1	0.000292227	0.292226768	0.006165985	0.001937624	0.040883871	Jaspers, C., Møller, E.F., Kiørboe, T., 2015. Reproduction rates under variable food conditions and starvation in Mnemiopsis leidyi: Significance for the invasion success of a ctenophore. J. Plankton Res. 37, 1011-1018.	Average size	Average size
Sweden	SW	winter	IBTS_Q1	IBTS_Q1_SW_2021	22	1	2021	North-sea/Baltic-sea	IBTS_Q1_SW_2021_110	56.265	12.151	8	3422	21.1	Ctenophora	Mnemiopsis leidyi		1		23	1	0.000292227	0.292226768	0.006165985	0.001937624	0.040883871	Jaspers, C., Møller, E.F., Kiørboe, T., 2015. Reproduction rates under variable food conditions and starvation in Mnemiopsis leidyi: Significance for the invasion success of a ctenophore. J. Plankton Res. 37, 1011-1018.	Average size	Average size
Sweden	SW	winter	IBTS_Q1	IBTS_Q1_SW_2021	22	1	2021	North-sea/Baltic-sea	IBTS_Q1_SW_2021_110	56.265	12.151	8	3422	21.1	Ctenophora	Mnemiopsis leidyi		1		23	1	0.000292227	0.292226768	0.006165985	0.001937624	0.040883871	Jaspers, C., Møller, E.F., Kiørboe, T., 2015. Reproduction rates under variable food conditions and starvation in Mnemiopsis leidyi: Significance for the invasion success of a ctenophore. J. Plankton Res. 37, 1011-1018.	Average size	Average size
Sweden	SW	winter	IBTS_Q1	IBTS_Q1_SW_2021	22	1	2021	North-sea/Baltic-sea	IBTS_Q1_SW_2021_110	56.265	12.151	8	3422	21.1	Ctenophora	Mnemiopsis leidyi		1		23	1	0.000292227	0.292226768	0.006165985	0.001937624	0.040883871	Jaspers, C., Møller, E.F., Kiørboe, T., 2015. Reproduction rates under variable food conditions and starvation in Mnemiopsis leidyi: Significance for the invasion success of a ctenophore. J. Plankton Res. 37, 1011-1018.	Average size	Average size
Sweden	SW	winter	IBTS_Q1	IBTS_Q1_SW_2021	22	1	2021	North-sea/Baltic-sea	IBTS_Q1_SW_2021_110	56.265	12.151	8	3422	21.1	Ctenophora	Mnemiopsis leidyi		1		23	1	0.000292227	0.292226768	0.006165985	0.001937624	0.040883871	Jaspers, C., Møller, E.F., Kiørboe, T., 2015. Reproduction rates under variable food conditions and starvation in Mnemiopsis leidyi: Significance for the invasion success of a ctenophore. J. Plankton Res. 37, 1011-1018.	Average size	Average size
Sweden	SW	winter	IBTS_Q1	IBTS_Q1_SW_2021	22	1	2021	North-sea/Baltic-sea	IBTS_Q1_SW_2021_110	56.265	12.151	8	3422	21.1	Ctenophora	Mnemiopsis leidyi		1		23	1	0.000292227	0.292226768	0.006165985	0.001937624	0.040883871	Jaspers, C., Møller, E.F., Kiørboe, T., 2015. Reproduction rates under variable food conditions and starvation in Mnemiopsis leidyi: Significance for the invasion success of a ctenophore. J. Plankton Res. 37, 1011-1018.	Average size	Average size
Sweden	SW	winter	IBTS_Q1	IBTS_Q1_SW_2021	22	1	2021	North-sea/Baltic-sea	IBTS_Q1_SW_2021_110	56.265	12.151	8	3422	21.1	Ctenophora	Mnemiopsis leidyi		1		23	1	0.000292227	0.292226768	0.006165985	0.001937624	0.040883871	Jaspers, C., Møller, E.F., Kiørboe, T., 2015. Reproduction rates under variable food conditions and starvation in Mnemiopsis leidyi: Significance for the invasion success of a ctenophore. J. Plankton Res. 37, 1011-1018.	Average size	Average size
Sweden	SW	winter	IBTS_Q1	IBTS_Q1_SW_2021	22	1	2021	North-sea/Baltic-sea	IBTS_Q1_SW_2021_110	56.265	12.151	8	3422	21.1	Ctenophora	Mnemiopsis leidyi		1		23	1	0.000292227	0.292226768	0.006165985	0.001937624	0.040883871	Jaspers, C., Møller, E.F., Kiørboe, T., 2015. Reproduction rates under variable food conditions and starvation in Mnemiopsis leidyi: Significance for the invasion success of a ctenophore. J. Plankton Res. 37, 1011-1018.	Average size	Average size
Sweden	SW	winter	IBTS_Q1	IBTS_Q1_SW_2021	22	1	2021	North-sea/Baltic-sea	IBTS_Q1_SW_2021_110	56.265	12.151	8	3422	21.1	Ctenophora	Mnemiopsis leidyi		1		23	1	0.000292227	0.292226768	0.006165985	0.001937624	0.040883871	Jaspers, C., Møller, E.F., Kiørboe, T., 2015. Reproduction rates under variable food conditions and starvation in Mnemiopsis leidyi: Significance for the invasion success of a ctenophore. J. Plankton Res. 37, 1011-1018.	Average size	Average size
Sweden	SW	winter	IBTS_Q1	IBTS_Q1_SW_2021	22	1	2021	North-sea/Baltic-sea	IBTS_Q1_SW_2021_110	56.265	12.151	8	3422	21.1	Ctenophora	Mnemiopsis leidyi		1		23	1	0.000292227	0.292226768	0.006165985	0.001937624	0.040883871	Jaspers, C., Møller, E.F., Kiørboe, T., 2015. Reproduction rates under variable food conditions and starvation in Mnemiopsis leidyi: Significance for the invasion success of a ctenophore. J. Plankton Res. 37, 1011-1018.	Average size	Average size
Sweden	SW	winter	IBTS_Q1	IBTS_Q1_SW_2021	22	1	2021	North-sea/Baltic-sea	IBTS_Q1_SW_2021_110	56.265	12.151	8	3422	21.1	Ctenophora	Mnemiopsis leidyi		1		23	1	0.000292227	0.292226768	0.006165985	0.001937624	0.040883871	Jaspers, C., Møller, E.F., Kiørboe, T., 2015. Reproduction rates under variable food conditions and starvation in Mnemiopsis leidyi: Significance for the invasion success of a ctenophore. J. Plankton Res. 37, 1011-1018.	Average size	Average size
Sweden	SW	winter	IBTS_Q1	IBTS_Q1_SW_2021	22	1	2021	North-sea/Baltic-sea	IBTS_Q1_SW_2021_110	56.265	12.151	8	3422	21.1	Ctenophora	Mnemiopsis leidyi		1		23	1	0.000292227	0.292226768	0.006165985	0.001937624	0.040883871	Jaspers, C., Møller, E.F., Kiørboe, T., 2015. Reproduction rates under variable food conditions and starvation in Mnemiopsis leidyi: Significance for the invasion success of a ctenophore. J. Plankton Res. 37, 1011-1018.	Average size	Average size
Sweden	SW	winter	IBTS_Q1	IBTS_Q1_SW_2021	23	1	2021	North-sea/Baltic-sea	IBTS_Q1_SW_2021_111	56.415	12.217	9	6727	27.9	Ctenophora	Pleurobrachia pileus		1		13	1	0.000148655	0.148654675	0.004147465	6.53624E-05	0.001823611	Mutlu, E., Bingel, F., 1999. Distribution and abundance of ctenophores, and their zooplankton food in the Black Sea. I. Pleurobrachia pileus. Mar. Biol. 135, 589-601.	Average size	Average size
Sweden	SW	winter	IBTS_Q1	IBTS_Q1_SW_2021	23	1	2021	North-sea/Baltic-sea	IBTS_Q1_SW_2021_111	56.415	12.217	9	6727	27.9	Ctenophora	Pleurobrachia pileus		1		13	1	0.000148655	0.148654675	0.004147465	6.53624E-05	0.001823611	Mutlu, E., Bingel, F., 1999. Distribution and abundance of ctenophores, and their zooplankton food in the Black Sea. I. Pleurobrachia pileus. Mar. Biol. 135, 589-601.	Average size	Average size
Sweden	SW	winter	IBTS_Q1	IBTS_Q1_SW_2021	23	1	2021	North-sea/Baltic-sea	IBTS_Q1_SW_2021_111	56.415	12.217	9	6727	27.9	Ctenophora	Pleurobrachia pileus		1		13	1	0.000148655	0.148654675	0.004147465	6.53624E-05	0.001823611	Mutlu, E., Bingel, F., 1999. Distribution and abundance of ctenophores, and their zooplankton food in the Black Sea. I. Pleurobrachia pileus. Mar. Biol. 135, 589-601.	Average size	Average size
Sweden	SW	winter	IBTS_Q1	IBTS_Q1_SW_2021	23	1	2021	North-sea/Baltic-sea	IBTS_Q1_SW_2021_111	56.415	12.217	9	6727	27.9	Ctenophora	Pleurobrachia pileus		1		13	1	0.000148655	0.148654675	0.004147465	6.53624E-05	0.001823611	Mutlu, E., Bingel, F., 1999. Distribution and abundance of ctenophores, and their zooplankton food in the Black Sea. I. Pleurobrachia pileus. Mar. Biol. 135, 589-601.	Average size	Average size
Sweden	SW	winter	IBTS_Q1	IBTS_Q1_SW_2021	23	1	2021	North-sea/Baltic-sea	IBTS_Q1_SW_2021_111	56.415	12.217	9	6727	27.9	Ctenophora	Pleurobrachia pileus		1		13	1	0.000148655	0.148654675	0.004147465	6.53624E-05	0.001823611	Mutlu, E., Bingel, F., 1999. Distribution and abundance of ctenophores, and their zooplankton food in the Black Sea. I. Pleurobrachia pileus. Mar. Biol. 135, 589-601.	Average size	Average size
Sweden	SW	winter	IBTS_Q1	IBTS_Q1_SW_2021	23	1	2021	North-sea/Baltic-sea	IBTS_Q1_SW_2021_111	56.415	12.217	9	6727	27.9	Ctenophora	Pleurobrachia pileus		1		13	1	0.000148655	0.148654675	0.004147465	6.53624E-05	0.001823611	Mutlu, E., Bingel, F., 1999. Distribution and abundance of ctenophores, and their zooplankton food in the Black Sea. I. Pleurobrachia pileus. Mar. Biol. 135, 589-601.	Average size	Average size
Sweden	SW	winter	IBTS_Q1	IBTS_Q1_SW_2021	23	1	2021	North-sea/Baltic-sea	IBTS_Q1_SW_2021_111	56.415	12.217	9	6727	27.9	Ctenophora	Pleurobrachia pileus		1		13	1	0.000148655	0.148654675	0.004147465	6.53624E-05	0.001823611	Mutlu, E., Bingel, F., 1999. Distribution and abundance of ctenophores, and their zooplankton food in the Black Sea. I. Pleurobrachia pileus. Mar. Biol. 135, 589-601.	Average size	Average size
Sweden	SW	winter	IBTS_Q1	IBTS_Q1_SW_2021	23	1	2021	North-sea/Baltic-sea	IBTS_Q1_SW_2021_111	56.415	12.217	9	6727	27.9	Ctenophora	Pleurobrachia pileus		1		13	1	0.000148655	0.148654675	0.004147465	6.53624E-05	0.001823611	Mutlu, E., Bingel, F., 1999. Distribution and abundance of ctenophores, and their zooplankton food in the Black Sea. I. Pleurobrachia pileus. Mar. Biol. 135, 589-601.	Average size	Average size
Sweden	SW	winter	IBTS_Q1	IBTS_Q1_SW_2021	23	1	2021	North-sea/Baltic-sea	IBTS_Q1_SW_2021_111	56.415	12.217	9	6727	27.9	Ctenophora	Pleurobrachia pileus		1		13	1	0.000148655	0.148654675	0.004147465	6.53624E-05	0.001823611	Mutlu, E., Bingel, F., 1999. Distribution and abundance of ctenophores, and their zooplankton food in the Black Sea. I. Pleurobrachia pileus. Mar. Biol. 135, 589-601.	Average size	Average size
Sweden	SW	winter	IBTS_Q1	IBTS_Q1_SW_2021	23	1	2021	North-sea/Baltic-sea	IBTS_Q1_SW_2021_111	56.415	12.217	9	6727	27.9	Ctenophora	Pleurobrachia pileus		1		13	1	0.000148655	0.148654675	0.004147465	6.53624E-05	0.001823611	Mutlu, E., Bingel, F., 1999. Distribution and abundance of ctenophores, and their zooplankton food in the Black Sea. I. Pleurobrachia pileus. Mar. Biol. 135, 589-601.	Average size	Average size
Sweden	SW	winter	IBTS_Q1	IBTS_Q1_SW_2021	23	1	2021	North-sea/Baltic-sea	IBTS_Q1_SW_2021_111	56.415	12.217	9	6727	27.9	Ctenophora	Pleurobrachia pileus		1		13	1	0.000148655	0.148654675	0.004147465	6.53624E-05	0.001823611	Mutlu, E., Bingel, F., 1999. Distribution and abundance of ctenophores, and their zooplankton food in the Black Sea. I. Pleurobrachia pileus. Mar. Biol. 135, 589-601.	Average size	Average size
Sweden	SW	winter	IBTS_Q1	IBTS_Q1_SW_2021	23	1	2021	North-sea/Baltic-sea	IBTS_Q1_SW_2021_111	56.415	12.217	9	6727	27.9	Ctenophora	Pleurobrachia pileus		1		13	1	0.000148655	0.148654675	0.004147465	6.53624E-05	0.001823611	Mutlu, E., Bingel, F., 1999. Distribution and abundance of ctenophores, and their zooplankton food in the Black Sea. I. Pleurobrachia pileus. Mar. Biol. 135, 589-601.	Average size	Average size
Sweden	SW	winter	IBTS_Q1	IBTS_Q1_SW_2021	23	1	2021	North-sea/Baltic-sea	IBTS_Q1_SW_2021_111	56.415	12.217	9	6727	27.9	Ctenophora	Mnemiopsis leidyi		1		23	1	0.000148655	0.148654675	0.004147465	0.000985662	0.027499978	Jaspers, C., Møller, E.F., Kiørboe, T., 2015. Reproduction rates under variable food conditions and starvation in Mnemiopsis leidyi: Significance for the invasion success of a ctenophore. J. Plankton Res. 37, 1011-1018.	Average size	Average size
Sweden	SW	winter	IBTS_Q1	IBTS_Q1_SW_2021	23	1	2021	North-sea/Baltic-sea	IBTS_Q1_SW_2021_111	56.415	12.217	9	6727	27.9	Ctenophora	Mnemiopsis leidyi		1		23	1	0.000148655	0.148654675	0.004147465	0.000985662	0.027499978	Jaspers, C., Møller, E.F., Kiørboe, T., 2015. Reproduction rates under variable food conditions and starvation in Mnemiopsis leidyi: Significance for the invasion success of a ctenophore. J. Plankton Res. 37, 1011-1018.	Average size	Average size
Sweden	SW	winter	IBTS_Q1	IBTS_Q1_SW_2021	23	1	2021	North-sea/Baltic-sea	IBTS_Q1_SW_2021_111	56.415	12.217	9	6727	27.9	Ctenophora	Mnemiopsis leidyi		1		23	1	0.000148655	0.148654675	0.004147465	0.000985662	0.027499978	Jaspers, C., Møller, E.F., Kiørboe, T., 2015. Reproduction rates under variable food conditions and starvation in Mnemiopsis leidyi: Significance for the invasion success of a ctenophore. J. Plankton Res. 37, 1011-1018.	Average size	Average size
Sweden	SW	winter	IBTS_Q1	IBTS_Q1_SW_2021	23	1	2021	North-sea/Baltic-sea	IBTS_Q1_SW_2021_111	56.415	12.217	9	6727	27.9	Ctenophora	Mnemiopsis leidyi		1		23	1	0.000148655	0.148654675	0.004147465	0.000985662	0.027499978	Jaspers, C., Møller, E.F., Kiørboe, T., 2015. Reproduction rates under variable food conditions and starvation in Mnemiopsis leidyi: Significance for the invasion success of a ctenophore. J. Plankton Res. 37, 1011-1018.	Average size	Average size
Sweden	SW	winter	IBTS_Q1	IBTS_Q1_SW_2021	23	1	2021	North-sea/Baltic-sea	IBTS_Q1_SW_2021_111	56.415	12.217	9	6727	27.9	Ctenophora	Mnemiopsis leidyi		1		23	1	0.000148655	0.148654675	0.004147465	0.000985662	0.027499978	Jaspers, C., Møller, E.F., Kiørboe, T., 2015. Reproduction rates under variable food conditions and starvation in Mnemiopsis leidyi: Significance for the invasion success of a ctenophore. J. Plankton Res. 37, 1011-1018.	Average size	Average size
Sweden	SW	winter	IBTS_Q1	IBTS_Q1_SW_2021	23	1	2021	North-sea/Baltic-sea	IBTS_Q1_SW_2021_111	56.415	12.217	9	6727	27.9	Ctenophora	Mnemiopsis leidyi		1		23	1	0.000148655	0.148654675	0.004147465	0.000985662	0.027499978	Jaspers, C., Møller, E.F., Kiørboe, T., 2015. Reproduction rates under variable food conditions and starvation in Mnemiopsis leidyi: Significance for the invasion success of a ctenophore. J. Plankton Res. 37, 1011-1018.	Average size	Average size
Sweden	SW	winter	IBTS_Q1	IBTS_Q1_SW_2021	23	1	2021	North-sea/Baltic-sea	IBTS_Q1_SW_2021_111	56.415	12.217	9	6727	27.9	Ctenophora	Mnemiopsis leidyi		1		23	1	0.000148655	0.148654675	0.004147465	0.000985662	0.027499978	Jaspers, C., Møller, E.F., Kiørboe, T., 2015. Reproduction rates under variable food conditions and starvation in Mnemiopsis leidyi: Significance for the invasion success of a ctenophore. J. Plankton Res. 37, 1011-1018.	Average size	Average size
Sweden	SW	winter	IBTS_Q1	IBTS_Q1_SW_2021	23	1	2021	North-sea/Baltic-sea	IBTS_Q1_SW_2021_111	56.415	12.217	9	6727	27.9	Ctenophora	Mnemiopsis leidyi		1		23	1	0.000148655	0.148654675	0.004147465	0.000985662	0.027499978	Jaspers, C., Møller, E.F., Kiørboe, T., 2015. Reproduction rates under variable food conditions and starvation in Mnemiopsis leidyi: Significance for the invasion success of a ctenophore. J. Plankton Res. 37, 1011-1018.	Average size	Average size
Sweden	SW	winter	IBTS_Q1	IBTS_Q1_SW_2021	23	1	2021	North-sea/Baltic-sea	IBTS_Q1_SW_2021_111	56.415	12.217	9	6727	27.9	Ctenophora	Beroe spp.		1		25	1	0.000148655	0.148654675	0.004147465	0.000344793	0.009619716	Finenko, G.A., Anninsky, B.E., Romanova, Z.A., Abolmasova, G.I., Kideys, A.E., 2001. Chemical composition, respiration and feeding rates of the new alien ctenophore, Beroe ovata, in the Black Sea. Hydrobiologia 451, 177-186.	Average size	Average size
Sweden	SW	winter	IBTS_Q1	IBTS_Q1_SW_2021	23	1	2021	North-sea/Baltic-sea	IBTS_Q1_SW_2021_111	56.415	12.217	9	6727	27.9	Ctenophora	Beroe spp.		1		25	1	0.000148655	0.148654675	0.004147465	0.000344793	0.009619716	Finenko, G.A., Anninsky, B.E., Romanova, Z.A., Abolmasova, G.I., Kideys, A.E., 2001. Chemical composition, respiration and feeding rates of the new alien ctenophore, Beroe ovata, in the Black Sea. Hydrobiologia 451, 177-186.	Average size	Average size
Sweden	SW	winter	IBTS_Q1	IBTS_Q1_SW_2021	23	1	2021	North-sea/Baltic-sea	IBTS_Q1_SW_2021_111	56.415	12.217	9	6727	27.9	Ctenophora	Beroe spp.		1		25	1	0.000148655	0.148654675	0.004147465	0.000344793	0.009619716	Finenko, G.A., Anninsky, B.E., Romanova, Z.A., Abolmasova, G.I., Kideys, A.E., 2001. Chemical composition, respiration and feeding rates of the new alien ctenophore, Beroe ovata, in the Black Sea. Hydrobiologia 451, 177-186.	Average size	Average size
Sweden	SW	winter	IBTS_Q1	IBTS_Q1_SW_2021	23	1	2021	North-sea/Baltic-sea	IBTS_Q1_SW_2021_111	56.415	12.217	9	6727	27.9	Ctenophora	Beroe spp.		1		25	1	0.000148655	0.148654675	0.004147465	0.000344793	0.009619716	Finenko, G.A., Anninsky, B.E., Romanova, Z.A., Abolmasova, G.I., Kideys, A.E., 2001. Chemical composition, respiration and feeding rates of the new alien ctenophore, Beroe ovata, in the Black Sea. Hydrobiologia 451, 177-186.	Average size	Average size
Sweden	SW	winter	IBTS_Q1	IBTS_Q1_SW_2021	23	1	2021	North-sea/Baltic-sea	IBTS_Q1_SW_2021_111	56.415	12.217	9	6727	27.9	Ctenophora	Beroe spp.		1		25	1	0.000148655	0.148654675	0.004147465	0.000344793	0.009619716	Finenko, G.A., Anninsky, B.E., Romanova, Z.A., Abolmasova, G.I., Kideys, A.E., 2001. Chemical composition, respiration and feeding rates of the new alien ctenophore, Beroe ovata, in the Black Sea. Hydrobiologia 451, 177-186.	Average size	Average size
Sweden	SW	winter	IBTS_Q1	IBTS_Q1_SW_2021	23	1	2021	North-sea/Baltic-sea	IBTS_Q1_SW_2021_111	56.415	12.217	9	6727	27.9	Ctenophora	Beroe spp.		1		25	1	0.000148655	0.148654675	0.004147465	0.000344793	0.009619716	Finenko, G.A., Anninsky, B.E., Romanova, Z.A., Abolmasova, G.I., Kideys, A.E., 2001. Chemical composition, respiration and feeding rates of the new alien ctenophore, Beroe ovata, in the Black Sea. Hydrobiologia 451, 177-186.	Average size	Average size
Sweden	SW	winter	IBTS_Q1	IBTS_Q1_SW_2021	23	1	2021	North-sea/Baltic-sea	IBTS_Q1_SW_2021_112	56.606	11.648	10	5326	26.2	Ctenophora	Pleurobrachia pileus		1		13	1	0.000187758	0.187758167	0.004919264	8.25559E-05	0.002162966	Mutlu, E., Bingel, F., 1999. Distribution and abundance of ctenophores, and their zooplankton food in the Black Sea. I. Pleurobrachia pileus. Mar. Biol. 135, 589-601.	Average size	Average size
Sweden	SW	winter	IBTS_Q1	IBTS_Q1_SW_2021	23	1	2021	North-sea/Baltic-sea	IBTS_Q1_SW_2021_112	56.606	11.648	10	5326	26.2	Ctenophora	Pleurobrachia pileus		1		13	1	0.000187758	0.187758167	0.004919264	8.25559E-05	0.002162966	Mutlu, E., Bingel, F., 1999. Distribution and abundance of ctenophores, and their zooplankton food in the Black Sea. I. Pleurobrachia pileus. Mar. Biol. 135, 589-601.	Average size	Average size
Sweden	SW	winter	IBTS_Q1	IBTS_Q1_SW_2021	23	1	2021	North-sea/Baltic-sea	IBTS_Q1_SW_2021_112	56.606	11.648	10	5326	26.2	Ctenophora	Pleurobrachia pileus		1		13	1	0.000187758	0.187758167	0.004919264	8.25559E-05	0.002162966	Mutlu, E., Bingel, F., 1999. Distribution and abundance of ctenophores, and their zooplankton food in the Black Sea. I. Pleurobrachia pileus. Mar. Biol. 135, 589-601.	Average size	Average size
Sweden	SW	winter	IBTS_Q1	IBTS_Q1_SW_2021	23	1	2021	North-sea/Baltic-sea	IBTS_Q1_SW_2021_112	56.606	11.648	10	5326	26.2	Ctenophora	Pleurobrachia pileus		1		13	1	0.000187758	0.187758167	0.004919264	8.25559E-05	0.002162966	Mutlu, E., Bingel, F., 1999. Distribution and abundance of ctenophores, and their zooplankton food in the Black Sea. I. Pleurobrachia pileus. Mar. Biol. 135, 589-601.	Average size	Average size
Sweden	SW	winter	IBTS_Q1	IBTS_Q1_SW_2021	23	1	2021	North-sea/Baltic-sea	IBTS_Q1_SW_2021_112	56.606	11.648	10	5326	26.2	Ctenophora	Pleurobrachia pileus		1		13	1	0.000187758	0.187758167	0.004919264	8.25559E-05	0.002162966	Mutlu, E., Bingel, F., 1999. Distribution and abundance of ctenophores, and their zooplankton food in the Black Sea. I. Pleurobrachia pileus. Mar. Biol. 135, 589-601.	Average size	Average size
Sweden	SW	winter	IBTS_Q1	IBTS_Q1_SW_2021	23	1	2021	North-sea/Baltic-sea	IBTS_Q1_SW_2021_112	56.606	11.648	10	5326	26.2	Ctenophora	Pleurobrachia pileus		1		13	1	0.000187758	0.187758167	0.004919264	8.25559E-05	0.002162966	Mutlu, E., Bingel, F., 1999. Distribution and abundance of ctenophores, and their zooplankton food in the Black Sea. I. Pleurobrachia pileus. Mar. Biol. 135, 589-601.	Average size	Average size
Sweden	SW	winter	IBTS_Q1	IBTS_Q1_SW_2021	23	1	2021	North-sea/Baltic-sea	IBTS_Q1_SW_2021_112	56.606	11.648	10	5326	26.2	Ctenophora	Pleurobrachia pileus		1		13	1	0.000187758	0.187758167	0.004919264	8.25559E-05	0.002162966	Mutlu, E., Bingel, F., 1999. Distribution and abundance of ctenophores, and their zooplankton food in the Black Sea. I. Pleurobrachia pileus. Mar. Biol. 135, 589-601.	Average size	Average size
Sweden	SW	winter	IBTS_Q1	IBTS_Q1_SW_2021	23	1	2021	North-sea/Baltic-sea	IBTS_Q1_SW_2021_112	56.606	11.648	10	5326	26.2	Ctenophora	Mnemiopsis leidyi		1		23	1	0.000187758	0.187758167	0.004919264	0.00124494	0.032617427	Jaspers, C., Møller, E.F., Kiørboe, T., 2015. Reproduction rates under variable food conditions and starvation in Mnemiopsis leidyi: Significance for the invasion success of a ctenophore. J. Plankton Res. 37, 1011-1018.	Average size	Average size
Sweden	SW	winter	IBTS_Q1	IBTS_Q1_SW_2021	23	1	2021	North-sea/Baltic-sea	IBTS_Q1_SW_2021_112	56.606	11.648	10	5326	26.2	Ctenophora	Mnemiopsis leidyi		1		23	1	0.000187758	0.187758167	0.004919264	0.00124494	0.032617427	Jaspers, C., Møller, E.F., Kiørboe, T., 2015. Reproduction rates under variable food conditions and starvation in Mnemiopsis leidyi: Significance for the invasion success of a ctenophore. J. Plankton Res. 37, 1011-1018.	Average size	Average size
Sweden	SW	winter	IBTS_Q1	IBTS_Q1_SW_2021	23	1	2021	North-sea/Baltic-sea	IBTS_Q1_SW_2021_112	56.606	11.648	10	5326	26.2	Ctenophora	Mnemiopsis leidyi		1		23	1	0.000187758	0.187758167	0.004919264	0.00124494	0.032617427	Jaspers, C., Møller, E.F., Kiørboe, T., 2015. Reproduction rates under variable food conditions and starvation in Mnemiopsis leidyi: Significance for the invasion success of a ctenophore. J. Plankton Res. 37, 1011-1018.	Average size	Average size
Sweden	SW	winter	IBTS_Q1	IBTS_Q1_SW_2021	23	1	2021	North-sea/Baltic-sea	IBTS_Q1_SW_2021_112	56.606	11.648	10	5326	26.2	Ctenophora	Mnemiopsis leidyi		1		23	1	0.000187758	0.187758167	0.004919264	0.00124494	0.032617427	Jaspers, C., Møller, E.F., Kiørboe, T., 2015. Reproduction rates under variable food conditions and starvation in Mnemiopsis leidyi: Significance for the invasion success of a ctenophore. J. Plankton Res. 37, 1011-1018.	Average size	Average size
Sweden	SW	winter	IBTS_Q1	IBTS_Q1_SW_2021	23	1	2021	North-sea/Baltic-sea	IBTS_Q1_SW_2021_112	56.606	11.648	10	5326	26.2	Ctenophora	Mnemiopsis leidyi		1		23	1	0.000187758	0.187758167	0.004919264	0.00124494	0.032617427	Jaspers, C., Møller, E.F., Kiørboe, T., 2015. Reproduction rates under variable food conditions and starvation in Mnemiopsis leidyi: Significance for the invasion success of a ctenophore. J. Plankton Res. 37, 1011-1018.	Average size	Average size
Sweden	SW	winter	IBTS_Q1	IBTS_Q1_SW_2021	23	1	2021	North-sea/Baltic-sea	IBTS_Q1_SW_2021_112	56.606	11.648	10	5326	26.2	Ctenophora	Mnemiopsis leidyi		1		23	1	0.000187758	0.187758167	0.004919264	0.00124494	0.032617427	Jaspers, C., Møller, E.F., Kiørboe, T., 2015. Reproduction rates under variable food conditions and starvation in Mnemiopsis leidyi: Significance for the invasion success of a ctenophore. J. Plankton Res. 37, 1011-1018.	Average size	Average size
Sweden	SW	winter	IBTS_Q1	IBTS_Q1_SW_2021	23	1	2021	North-sea/Baltic-sea	IBTS_Q1_SW_2021_112	56.606	11.648	10	5326	26.2	Ctenophora	Mnemiopsis leidyi		1		23	1	0.000187758	0.187758167	0.004919264	0.00124494	0.032617427	Jaspers, C., Møller, E.F., Kiørboe, T., 2015. Reproduction rates under variable food conditions and starvation in Mnemiopsis leidyi: Significance for the invasion success of a ctenophore. J. Plankton Res. 37, 1011-1018.	Average size	Average size
Sweden	SW	winter	IBTS_Q1	IBTS_Q1_SW_2021	23	1	2021	North-sea/Baltic-sea	IBTS_Q1_SW_2021_112	56.606	11.648	10	5326	26.2	Ctenophora	Mnemiopsis leidyi		1		23	1	0.000187758	0.187758167	0.004919264	0.00124494	0.032617427	Jaspers, C., Møller, E.F., Kiørboe, T., 2015. Reproduction rates under variable food conditions and starvation in Mnemiopsis leidyi: Significance for the invasion success of a ctenophore. J. Plankton Res. 37, 1011-1018.	Average size	Average size
Sweden	SW	winter	IBTS_Q1	IBTS_Q1_SW_2021	23	1	2021	North-sea/Baltic-sea	IBTS_Q1_SW_2021_112	56.606	11.648	10	5326	26.2	Ctenophora	Mnemiopsis leidyi		1		23	1	0.000187758	0.187758167	0.004919264	0.00124494	0.032617427	Jaspers, C., Møller, E.F., Kiørboe, T., 2015. Reproduction rates under variable food conditions and starvation in Mnemiopsis leidyi: Significance for the invasion success of a ctenophore. J. Plankton Res. 37, 1011-1018.	Average size	Average size
Sweden	SW	winter	IBTS_Q1	IBTS_Q1_SW_2021	23	1	2021	North-sea/Baltic-sea	IBTS_Q1_SW_2021_112	56.606	11.648	10	5326	26.2	Ctenophora	Mnemiopsis leidyi		1		23	1	0.000187758	0.187758167	0.004919264	0.00124494	0.032617427	Jaspers, C., Møller, E.F., Kiørboe, T., 2015. Reproduction rates under variable food conditions and starvation in Mnemiopsis leidyi: Significance for the invasion success of a ctenophore. J. Plankton Res. 37, 1011-1018.	Average size	Average size
Sweden	SW	winter	IBTS_Q1	IBTS_Q1_SW_2021	23	1	2021	North-sea/Baltic-sea	IBTS_Q1_SW_2021_112	56.606	11.648	10	5326	26.2	Ctenophora	Mnemiopsis leidyi		1		23	1	0.000187758	0.187758167	0.004919264	0.00124494	0.032617427	Jaspers, C., Møller, E.F., Kiørboe, T., 2015. Reproduction rates under variable food conditions and starvation in Mnemiopsis leidyi: Significance for the invasion success of a ctenophore. J. Plankton Res. 37, 1011-1018.	Average size	Average size
Sweden	SW	winter	IBTS_Q1	IBTS_Q1_SW_2021	23	1	2021	North-sea/Baltic-sea	IBTS_Q1_SW_2021_112	56.606	11.648	10	5326	26.2	Ctenophora	Beroe spp.		1		25	1	0.000187758	0.187758167	0.004919264	0.00043549	0.011409842	Finenko, G.A., Anninsky, B.E., Romanova, Z.A., Abolmasova, G.I., Kideys, A.E., 2001. Chemical composition, respiration and feeding rates of the new alien ctenophore, Beroe ovata, in the Black Sea. Hydrobiologia 451, 177-186.	Average size	Average size
Sweden	SW	winter	IBTS_Q1	IBTS_Q1_SW_2021	23	1	2021	North-sea/Baltic-sea	IBTS_Q1_SW_2021_112	56.606	11.648	10	5326	26.2	Hydrozoa	Tima bairdii		1		50	1	0.000187758	0.187758167	0.004919264	0.00113839	0.029825821	Møller, L.F., Riisgård, H.U., 2007. Feeding, bioenergetics and growth in the common jellyfish Aurelia aurita and two hydromedusae, Sarsia tubulosa and Aequorea vitrina. Mar. Ecol. Prog. Ser. 346, 167-177.	Average size	Average size
Sweden	SW	winter	IBTS_Q1	IBTS_Q1_SW_2021	23	1	2021	North-sea/Baltic-sea	IBTS_Q1_SW_2021_113	56.651	12.250	11	4109	31.6	Ctenophora	Pleurobrachia pileus		1		13	1	0.000243368	0.243368216	0.007690436	0.000107007	0.00338143	Mutlu, E., Bingel, F., 1999. Distribution and abundance of ctenophores, and their zooplankton food in the Black Sea. I. Pleurobrachia pileus. Mar. Biol. 135, 589-601.	Average size	Average size
Sweden	SW	winter	IBTS_Q1	IBTS_Q1_SW_2021	23	1	2021	North-sea/Baltic-sea	IBTS_Q1_SW_2021_113	56.651	12.250	11	4109	31.6	Ctenophora	Pleurobrachia pileus		1		13	1	0.000243368	0.243368216	0.007690436	0.000107007	0.00338143	Mutlu, E., Bingel, F., 1999. Distribution and abundance of ctenophores, and their zooplankton food in the Black Sea. I. Pleurobrachia pileus. Mar. Biol. 135, 589-601.	Average size	Average size
Sweden	SW	winter	IBTS_Q1	IBTS_Q1_SW_2021	23	1	2021	North-sea/Baltic-sea	IBTS_Q1_SW_2021_113	56.651	12.250	11	4109	31.6	Ctenophora	Pleurobrachia pileus		1		13	1	0.000243368	0.243368216	0.007690436	0.000107007	0.00338143	Mutlu, E., Bingel, F., 1999. Distribution and abundance of ctenophores, and their zooplankton food in the Black Sea. I. Pleurobrachia pileus. Mar. Biol. 135, 589-601.	Average size	Average size
Sweden	SW	winter	IBTS_Q1	IBTS_Q1_SW_2021	23	1	2021	North-sea/Baltic-sea	IBTS_Q1_SW_2021_113	56.651	12.250	11	4109	31.6	Ctenophora	Pleurobrachia pileus		1		13	1	0.000243368	0.243368216	0.007690436	0.000107007	0.00338143	Mutlu, E., Bingel, F., 1999. Distribution and abundance of ctenophores, and their zooplankton food in the Black Sea. I. Pleurobrachia pileus. Mar. Biol. 135, 589-601.	Average size	Average size
Sweden	SW	winter	IBTS_Q1	IBTS_Q1_SW_2021	23	1	2021	North-sea/Baltic-sea	IBTS_Q1_SW_2021_113	56.651	12.250	11	4109	31.6	Ctenophora	Mnemiopsis leidyi		1		23	1	0.000243368	0.243368216	0.007690436	0.001613665	0.050991819	Jaspers, C., Møller, E.F., Kiørboe, T., 2015. Reproduction rates under variable food conditions and starvation in Mnemiopsis leidyi: Significance for the invasion success of a ctenophore. J. Plankton Res. 37, 1011-1018.	Average size	Average size
Sweden	SW	winter	IBTS_Q1	IBTS_Q1_SW_2021	23	1	2021	North-sea/Baltic-sea	IBTS_Q1_SW_2021_113	56.651	12.250	11	4109	31.6	Ctenophora	Mnemiopsis leidyi		1		23	1	0.000243368	0.243368216	0.007690436	0.001613665	0.050991819	Jaspers, C., Møller, E.F., Kiørboe, T., 2015. Reproduction rates under variable food conditions and starvation in Mnemiopsis leidyi: Significance for the invasion success of a ctenophore. J. Plankton Res. 37, 1011-1018.	Average size	Average size
Sweden	SW	winter	IBTS_Q1	IBTS_Q1_SW_2021	23	1	2021	North-sea/Baltic-sea	IBTS_Q1_SW_2021_113	56.651	12.250	11	4109	31.6	Ctenophora	Mnemiopsis leidyi		1		23	1	0.000243368	0.243368216	0.007690436	0.001613665	0.050991819	Jaspers, C., Møller, E.F., Kiørboe, T., 2015. Reproduction rates under variable food conditions and starvation in Mnemiopsis leidyi: Significance for the invasion success of a ctenophore. J. Plankton Res. 37, 1011-1018.	Average size	Average size
Sweden	SW	winter	IBTS_Q1	IBTS_Q1_SW_2021	23	1	2021	North-sea/Baltic-sea	IBTS_Q1_SW_2021_113	56.651	12.250	11	4109	31.6	Ctenophora	Mnemiopsis leidyi		1		23	1	0.000243368	0.243368216	0.007690436	0.001613665	0.050991819	Jaspers, C., Møller, E.F., Kiørboe, T., 2015. Reproduction rates under variable food conditions and starvation in Mnemiopsis leidyi: Significance for the invasion success of a ctenophore. J. Plankton Res. 37, 1011-1018.	Average size	Average size
Sweden	SW	winter	IBTS_Q1	IBTS_Q1_SW_2021	23	1	2021	North-sea/Baltic-sea	IBTS_Q1_SW_2021_113	56.651	12.250	11	4109	31.6	Ctenophora	Mnemiopsis leidyi		1		23	1	0.000243368	0.243368216	0.007690436	0.001613665	0.050991819	Jaspers, C., Møller, E.F., Kiørboe, T., 2015. Reproduction rates under variable food conditions and starvation in Mnemiopsis leidyi: Significance for the invasion success of a ctenophore. J. Plankton Res. 37, 1011-1018.	Average size	Average size
Sweden	SW	winter	IBTS_Q1	IBTS_Q1_SW_2021	23	1	2021	North-sea/Baltic-sea	IBTS_Q1_SW_2021_113	56.651	12.250	11	4109	31.6	Ctenophora	Mnemiopsis leidyi		1		23	1	0.000243368	0.243368216	0.007690436	0.001613665	0.050991819	Jaspers, C., Møller, E.F., Kiørboe, T., 2015. Reproduction rates under variable food conditions and starvation in Mnemiopsis leidyi: Significance for the invasion success of a ctenophore. J. Plankton Res. 37, 1011-1018.	Average size	Average size
Sweden	SW	winter	IBTS_Q1	IBTS_Q1_SW_2021	23	1	2021	North-sea/Baltic-sea	IBTS_Q1_SW_2021_113	56.651	12.250	11	4109	31.6	Ctenophora	Mnemiopsis leidyi		1		23	1	0.000243368	0.243368216	0.007690436	0.001613665	0.050991819	Jaspers, C., Møller, E.F., Kiørboe, T., 2015. Reproduction rates under variable food conditions and starvation in Mnemiopsis leidyi: Significance for the invasion success of a ctenophore. J. Plankton Res. 37, 1011-1018.	Average size	Average size
Sweden	SW	winter	IBTS_Q1	IBTS_Q1_SW_2021	23	1	2021	North-sea/Baltic-sea	IBTS_Q1_SW_2021_115	57.765	10.808	13	6470.189902	32.1	Scyphozoa	Cyanea spp.		54		22.5	54	0.008345968	8.345968328	0.267905583	0.01464208	0.470010758	Båmstedt, U., Martinussen, M.B., Matsakis, S., 1994. Trophodynamics of the two Scyphozoan jellyfishes, Aurelia aurita and Cyanea capillata in western Norway. ICES J. Mar. Sci. 51, 369-382.	Size estimate	Average size
Sweden	SW	winter	IBTS_Q1	IBTS_Q1_SW_2021	23	1	2021	North-sea/Baltic-sea	IBTS_Q1_SW_2021_115	57.765	10.808	13	6470.189902	32.1	Hydrozoa	Aglantha digitale	1+			7.78	5	0.000772775	0.772774845	0.024806073	1.39308E-05	0.00044718	Runge, J.A., Pepin, P., Silvert, W., 1987. Feeding behavior of the Atlantic mackerel Scomber scombrus on the hydromedusa Aglantha digitale. Marine Biology 94 (3), 329-333.	1+ = 1-10 individuals. Estimated total abundance in the sample (entered as 5 ind / sample)	Average size
Sweden	SW	winter	IBTS_Q1	IBTS_Q1_SW_2021	23	1	2021	North-sea/Baltic-sea	IBTS_Q1_SW_2021_116	57.897	10.510	14	14682.10026	97.9	Hydrozoa	Aglantha digitale	3+			7.78	500	0.034055073	34.05507326	3.333991672	0.000613912	0.060101964	Runge, J.A., Pepin, P., Silvert, W., 1987. Feeding behavior of the Atlantic mackerel Scomber scombrus on the hydromedusa Aglantha digitale. Marine Biology 94 (3), 329-333.	3+ = 101-1000 individuals. Estimated total abundance in the sample (entered as 500 ind / sample)	Average size
Sweden	SW	winter	IBTS_Q1	IBTS_Q1_SW_2021	23	1	2021	North-sea/Baltic-sea	IBTS_Q1_SW_2021_114	56.551	11.951	12	4957	24.2	Ctenophora	Pleurobrachia pileus		1		13	1	0.000201735	0.20173492	0.004881985	8.87014E-05	0.002146574	Mutlu, E., Bingel, F., 1999. Distribution and abundance of ctenophores, and their zooplankton food in the Black Sea. I. Pleurobrachia pileus. Mar. Biol. 135, 589-601.	Average size	Average size
Sweden	SW	winter	IBTS_Q1	IBTS_Q1_SW_2021	23	1	2021	North-sea/Baltic-sea	IBTS_Q1_SW_2021_114	56.551	11.951	12	4957	24.2	Ctenophora	Pleurobrachia pileus		1		13	1	0.000201735	0.20173492	0.004881985	8.87014E-05	0.002146574	Mutlu, E., Bingel, F., 1999. Distribution and abundance of ctenophores, and their zooplankton food in the Black Sea. I. Pleurobrachia pileus. Mar. Biol. 135, 589-601.	Average size	Average size
Sweden	SW	winter	IBTS_Q1	IBTS_Q1_SW_2021	23	1	2021	North-sea/Baltic-sea	IBTS_Q1_SW_2021_114	56.551	11.951	12	4957	24.2	Ctenophora	Pleurobrachia pileus		1		13	1	0.000201735	0.20173492	0.004881985	8.87014E-05	0.002146574	Mutlu, E., Bingel, F., 1999. Distribution and abundance of ctenophores, and their zooplankton food in the Black Sea. I. Pleurobrachia pileus. Mar. Biol. 135, 589-601.	Average size	Average size
Sweden	SW	winter	IBTS_Q1	IBTS_Q1_SW_2021	23	1	2021	North-sea/Baltic-sea	IBTS_Q1_SW_2021_114	56.551	11.951	12	4957	24.2	Ctenophora	Pleurobrachia pileus		1		13	1	0.000201735	0.20173492	0.004881985	8.87014E-05	0.002146574	Mutlu, E., Bingel, F., 1999. Distribution and abundance of ctenophores, and their zooplankton food in the Black Sea. I. Pleurobrachia pileus. Mar. Biol. 135, 589-601.	Average size	Average size
Sweden	SW	winter	IBTS_Q1	IBTS_Q1_SW_2021	23	1	2021	North-sea/Baltic-sea	IBTS_Q1_SW_2021_114	56.551	11.951	12	4957	24.2	Ctenophora	Pleurobrachia pileus		1		13	1	0.000201735	0.20173492	0.004881985	8.87014E-05	0.002146574	Mutlu, E., Bingel, F., 1999. Distribution and abundance of ctenophores, and their zooplankton food in the Black Sea. I. Pleurobrachia pileus. Mar. Biol. 135, 589-601.	Average size	Average size
Sweden	SW	winter	IBTS_Q1	IBTS_Q1_SW_2021	23	1	2021	North-sea/Baltic-sea	IBTS_Q1_SW_2021_114	56.551	11.951	12	4957	24.2	Ctenophora	Pleurobrachia pileus		1		13	1	0.000201735	0.20173492	0.004881985	8.87014E-05	0.002146574	Mutlu, E., Bingel, F., 1999. Distribution and abundance of ctenophores, and their zooplankton food in the Black Sea. I. Pleurobrachia pileus. Mar. Biol. 135, 589-601.	Average size	Average size
Sweden	SW	winter	IBTS_Q1	IBTS_Q1_SW_2021	23	1	2021	North-sea/Baltic-sea	IBTS_Q1_SW_2021_114	56.551	11.951	12	4957	24.2	Ctenophora	Pleurobrachia pileus		1		13	1	0.000201735	0.20173492	0.004881985	8.87014E-05	0.002146574	Mutlu, E., Bingel, F., 1999. Distribution and abundance of ctenophores, and their zooplankton food in the Black Sea. I. Pleurobrachia pileus. Mar. Biol. 135, 589-601.	Average size	Average size
Sweden	SW	winter	IBTS_Q1	IBTS_Q1_SW_2021	23	1	2021	North-sea/Baltic-sea	IBTS_Q1_SW_2021_114	56.551	11.951	12	4957	24.2	Ctenophora	Pleurobrachia pileus		1		13	1	0.000201735	0.20173492	0.004881985	8.87014E-05	0.002146574	Mutlu, E., Bingel, F., 1999. Distribution and abundance of ctenophores, and their zooplankton food in the Black Sea. I. Pleurobrachia pileus. Mar. Biol. 135, 589-601.	Average size	Average size
Sweden	SW	winter	IBTS_Q1	IBTS_Q1_SW_2021	23	1	2021	North-sea/Baltic-sea	IBTS_Q1_SW_2021_114	56.551	11.951	12	4957	24.2	Ctenophora	Pleurobrachia pileus		1		13	1	0.000201735	0.20173492	0.004881985	8.87014E-05	0.002146574	Mutlu, E., Bingel, F., 1999. Distribution and abundance of ctenophores, and their zooplankton food in the Black Sea. I. Pleurobrachia pileus. Mar. Biol. 135, 589-601.	Average size	Average size
Sweden	SW	winter	IBTS_Q1	IBTS_Q1_SW_2021	23	1	2021	North-sea/Baltic-sea	IBTS_Q1_SW_2021_114	56.551	11.951	12	4957	24.2	Ctenophora	Mnemiopsis leidyi		1		23	1	0.000201735	0.20173492	0.004881985	0.001337614	0.032370247	Jaspers, C., Møller, E.F., Kiørboe, T., 2015. Reproduction rates under variable food conditions and starvation in Mnemiopsis leidyi: Significance for the invasion success of a ctenophore. J. Plankton Res. 37, 1011-1018.	Average size	Average size
Sweden	SW	winter	IBTS_Q1	IBTS_Q1_SW_2021	23	1	2021	North-sea/Baltic-sea	IBTS_Q1_SW_2021_114	56.551	11.951	12	4957	24.2	Ctenophora	Mnemiopsis leidyi		1		23	1	0.000201735	0.20173492	0.004881985	0.001337614	0.032370247	Jaspers, C., Møller, E.F., Kiørboe, T., 2015. Reproduction rates under variable food conditions and starvation in Mnemiopsis leidyi: Significance for the invasion success of a ctenophore. J. Plankton Res. 37, 1011-1018.	Average size	Average size
Sweden	SW	winter	IBTS_Q1	IBTS_Q1_SW_2021	23	1	2021	North-sea/Baltic-sea	IBTS_Q1_SW_2021_114	56.551	11.951	12	4957	24.2	Ctenophora	Mnemiopsis leidyi		1		23	1	0.000201735	0.20173492	0.004881985	0.001337614	0.032370247	Jaspers, C., Møller, E.F., Kiørboe, T., 2015. Reproduction rates under variable food conditions and starvation in Mnemiopsis leidyi: Significance for the invasion success of a ctenophore. J. Plankton Res. 37, 1011-1018.	Average size	Average size
Sweden	SW	winter	IBTS_Q1	IBTS_Q1_SW_2021	23	1	2021	North-sea/Baltic-sea	IBTS_Q1_SW_2021_114	56.551	11.951	12	4957	24.2	Ctenophora	Mnemiopsis leidyi		1		23	1	0.000201735	0.20173492	0.004881985	0.001337614	0.032370247	Jaspers, C., Møller, E.F., Kiørboe, T., 2015. Reproduction rates under variable food conditions and starvation in Mnemiopsis leidyi: Significance for the invasion success of a ctenophore. J. Plankton Res. 37, 1011-1018.	Average size	Average size
Sweden	SW	winter	IBTS_Q1	IBTS_Q1_SW_2021	23	1	2021	North-sea/Baltic-sea	IBTS_Q1_SW_2021_114	56.551	11.951	12	4957	24.2	Ctenophora	Mnemiopsis leidyi		1		23	1	0.000201735	0.20173492	0.004881985	0.001337614	0.032370247	Jaspers, C., Møller, E.F., Kiørboe, T., 2015. Reproduction rates under variable food conditions and starvation in Mnemiopsis leidyi: Significance for the invasion success of a ctenophore. J. Plankton Res. 37, 1011-1018.	Average size	Average size
Sweden	SW	winter	IBTS_Q1	IBTS_Q1_SW_2021	23	1	2021	North-sea/Baltic-sea	IBTS_Q1_SW_2021_114	56.551	11.951	12	4957	24.2	Ctenophora	Mnemiopsis leidyi		1		23	1	0.000201735	0.20173492	0.004881985	0.001337614	0.032370247	Jaspers, C., Møller, E.F., Kiørboe, T., 2015. Reproduction rates under variable food conditions and starvation in Mnemiopsis leidyi: Significance for the invasion success of a ctenophore. J. Plankton Res. 37, 1011-1018.	Average size	Average size
Sweden	SW	winter	IBTS_Q1	IBTS_Q1_SW_2021	23	1	2021	North-sea/Baltic-sea	IBTS_Q1_SW_2021_114	56.551	11.951	12	4957	24.2	Ctenophora	Mnemiopsis leidyi		1		23	1	0.000201735	0.20173492	0.004881985	0.001337614	0.032370247	Jaspers, C., Møller, E.F., Kiørboe, T., 2015. Reproduction rates under variable food conditions and starvation in Mnemiopsis leidyi: Significance for the invasion success of a ctenophore. J. Plankton Res. 37, 1011-1018.	Average size	Average size
Sweden	SW	winter	IBTS_Q1	IBTS_Q1_SW_2021	23	1	2021	North-sea/Baltic-sea	IBTS_Q1_SW_2021_114	56.551	11.951	12	4957	24.2	Ctenophora	Mnemiopsis leidyi		1		23	1	0.000201735	0.20173492	0.004881985	0.001337614	0.032370247	Jaspers, C., Møller, E.F., Kiørboe, T., 2015. Reproduction rates under variable food conditions and starvation in Mnemiopsis leidyi: Significance for the invasion success of a ctenophore. J. Plankton Res. 37, 1011-1018.	Average size	Average size
Sweden	SW	winter	IBTS_Q1	IBTS_Q1_SW_2021	23	1	2021	North-sea/Baltic-sea	IBTS_Q1_SW_2021_114	56.551	11.951	12	4957	24.2	Ctenophora	Mnemiopsis leidyi		1		23	1	0.000201735	0.20173492	0.004881985	0.001337614	0.032370247	Jaspers, C., Møller, E.F., Kiørboe, T., 2015. Reproduction rates under variable food conditions and starvation in Mnemiopsis leidyi: Significance for the invasion success of a ctenophore. J. Plankton Res. 37, 1011-1018.	Average size	Average size
Sweden	SW	winter	IBTS_Q1	IBTS_Q1_SW_2021	23	1	2021	North-sea/Baltic-sea	IBTS_Q1_SW_2021_114	56.551	11.951	12	4957	24.2	Ctenophora	Mnemiopsis leidyi		1		23	1	0.000201735	0.20173492	0.004881985	0.001337614	0.032370247	Jaspers, C., Møller, E.F., Kiørboe, T., 2015. Reproduction rates under variable food conditions and starvation in Mnemiopsis leidyi: Significance for the invasion success of a ctenophore. J. Plankton Res. 37, 1011-1018.	Average size	Average size
Sweden	SW	winter	IBTS_Q1	IBTS_Q1_SW_2021	23	1	2021	North-sea/Baltic-sea	IBTS_Q1_SW_2021_114	56.551	11.951	12	4957	24.2	Ctenophora	Mnemiopsis leidyi		1		23	1	0.000201735	0.20173492	0.004881985	0.001337614	0.032370247	Jaspers, C., Møller, E.F., Kiørboe, T., 2015. Reproduction rates under variable food conditions and starvation in Mnemiopsis leidyi: Significance for the invasion success of a ctenophore. J. Plankton Res. 37, 1011-1018.	Average size	Average size
Sweden	SW	winter	IBTS_Q1	IBTS_Q1_SW_2021	24	1	2021	North-sea/Baltic-sea	IBTS_Q1_SW_2021_117	57.403	8.422	15	6884.885249	46.5	Hydrozoa	Aglantha digitale	2+			7.78	50	0.007262285	7.262285164	0.33769626	0.000130917	0.00608766	Runge, J.A., Pepin, P., Silvert, W., 1987. Feeding behavior of the Atlantic mackerel Scomber scombrus on the hydromedusa Aglantha digitale. Marine Biology 94 (3), 329-333.	2+ = 11-100 individuals. Estimated total abundance in the sample (entered as 50 ind / sample)	Average size
Sweden	SW	winter	IBTS_Q1	IBTS_Q1_SW_2021	24	1	2021	North-sea/Baltic-sea	IBTS_Q1_SW_2021_115	57.765	10.808	13	6470	32.1	Ctenophora	Pleurobrachia pileus		1		13	1	0.00015456	0.154559505	0.00496136	6.79587E-05	0.002181475	Mutlu, E., Bingel, F., 1999. Distribution and abundance of ctenophores, and their zooplankton food in the Black Sea. I. Pleurobrachia pileus. Mar. Biol. 135, 589-601.	Average size	Average size
Sweden	SW	winter	IBTS_Q1	IBTS_Q1_SW_2021	24	1	2021	North-sea/Baltic-sea	IBTS_Q1_SW_2021_115	57.765	10.808	13	6470	32.1	Ctenophora	Pleurobrachia pileus		1		13	1	0.00015456	0.154559505	0.00496136	6.79587E-05	0.002181475	Mutlu, E., Bingel, F., 1999. Distribution and abundance of ctenophores, and their zooplankton food in the Black Sea. I. Pleurobrachia pileus. Mar. Biol. 135, 589-601.	Average size	Average size
Sweden	SW	winter	IBTS_Q1	IBTS_Q1_SW_2021	24	1	2021	North-sea/Baltic-sea	IBTS_Q1_SW_2021_115	57.765	10.808	13	6470	32.1	Ctenophora	Pleurobrachia pileus		1		13	1	0.00015456	0.154559505	0.00496136	6.79587E-05	0.002181475	Mutlu, E., Bingel, F., 1999. Distribution and abundance of ctenophores, and their zooplankton food in the Black Sea. I. Pleurobrachia pileus. Mar. Biol. 135, 589-601.	Average size	Average size
Sweden	SW	winter	IBTS_Q1	IBTS_Q1_SW_2021	24	1	2021	North-sea/Baltic-sea	IBTS_Q1_SW_2021_115	57.765	10.808	13	6470	32.1	Ctenophora	Pleurobrachia pileus		1		13	1	0.00015456	0.154559505	0.00496136	6.79587E-05	0.002181475	Mutlu, E., Bingel, F., 1999. Distribution and abundance of ctenophores, and their zooplankton food in the Black Sea. I. Pleurobrachia pileus. Mar. Biol. 135, 589-601.	Average size	Average size
Sweden	SW	winter	IBTS_Q1	IBTS_Q1_SW_2021	24	1	2021	North-sea/Baltic-sea	IBTS_Q1_SW_2021_115	57.765	10.808	13	6470	32.1	Ctenophora	Pleurobrachia pileus		1		13	1	0.00015456	0.154559505	0.00496136	6.79587E-05	0.002181475	Mutlu, E., Bingel, F., 1999. Distribution and abundance of ctenophores, and their zooplankton food in the Black Sea. I. Pleurobrachia pileus. Mar. Biol. 135, 589-601.	Average size	Average size
Sweden	SW	winter	IBTS_Q1	IBTS_Q1_SW_2021	24	1	2021	North-sea/Baltic-sea	IBTS_Q1_SW_2021_115	57.765	10.808	13	6470	32.1	Ctenophora	Pleurobrachia pileus		1		13	1	0.00015456	0.154559505	0.00496136	6.79587E-05	0.002181475	Mutlu, E., Bingel, F., 1999. Distribution and abundance of ctenophores, and their zooplankton food in the Black Sea. I. Pleurobrachia pileus. Mar. Biol. 135, 589-601.	Average size	Average size
Sweden	SW	winter	IBTS_Q1	IBTS_Q1_SW_2021	24	1	2021	North-sea/Baltic-sea	IBTS_Q1_SW_2021_115	57.765	10.808	13	6470	32.1	Ctenophora	Pleurobrachia pileus		1		13	1	0.00015456	0.154559505	0.00496136	6.79587E-05	0.002181475	Mutlu, E., Bingel, F., 1999. Distribution and abundance of ctenophores, and their zooplankton food in the Black Sea. I. Pleurobrachia pileus. Mar. Biol. 135, 589-601.	Average size	Average size
Sweden	SW	winter	IBTS_Q1	IBTS_Q1_SW_2021	24	1	2021	North-sea/Baltic-sea	IBTS_Q1_SW_2021_115	57.765	10.808	13	6470	32.1	Ctenophora	Pleurobrachia pileus		1		13	1	0.00015456	0.154559505	0.00496136	6.79587E-05	0.002181475	Mutlu, E., Bingel, F., 1999. Distribution and abundance of ctenophores, and their zooplankton food in the Black Sea. I. Pleurobrachia pileus. Mar. Biol. 135, 589-601.	Average size	Average size
Sweden	SW	winter	IBTS_Q1	IBTS_Q1_SW_2021	24	1	2021	North-sea/Baltic-sea	IBTS_Q1_SW_2021_115	57.765	10.808	13	6470	32.1	Ctenophora	Pleurobrachia pileus		1		13	1	0.00015456	0.154559505	0.00496136	6.79587E-05	0.002181475	Mutlu, E., Bingel, F., 1999. Distribution and abundance of ctenophores, and their zooplankton food in the Black Sea. I. Pleurobrachia pileus. Mar. Biol. 135, 589-601.	Average size	Average size
Sweden	SW	winter	IBTS_Q1	IBTS_Q1_SW_2021	24	1	2021	North-sea/Baltic-sea	IBTS_Q1_SW_2021_115	57.765	10.808	13	6470	32.1	Ctenophora	Pleurobrachia pileus		1		13	1	0.00015456	0.154559505	0.00496136	6.79587E-05	0.002181475	Mutlu, E., Bingel, F., 1999. Distribution and abundance of ctenophores, and their zooplankton food in the Black Sea. I. Pleurobrachia pileus. Mar. Biol. 135, 589-601.	Average size	Average size
Sweden	SW	winter	IBTS_Q1	IBTS_Q1_SW_2021	24	1	2021	North-sea/Baltic-sea	IBTS_Q1_SW_2021_115	57.765	10.808	13	6470	32.1	Ctenophora	Pleurobrachia pileus		1		13	1	0.00015456	0.154559505	0.00496136	6.79587E-05	0.002181475	Mutlu, E., Bingel, F., 1999. Distribution and abundance of ctenophores, and their zooplankton food in the Black Sea. I. Pleurobrachia pileus. Mar. Biol. 135, 589-601.	Average size	Average size
Sweden	SW	winter	IBTS_Q1	IBTS_Q1_SW_2021	24	1	2021	North-sea/Baltic-sea	IBTS_Q1_SW_2021_115	57.765	10.808	13	6470	32.1	Ctenophora	Pleurobrachia pileus		1		13	1	0.00015456	0.154559505	0.00496136	6.79587E-05	0.002181475	Mutlu, E., Bingel, F., 1999. Distribution and abundance of ctenophores, and their zooplankton food in the Black Sea. I. Pleurobrachia pileus. Mar. Biol. 135, 589-601.	Average size	Average size
Sweden	SW	winter	IBTS_Q1	IBTS_Q1_SW_2021	24	1	2021	North-sea/Baltic-sea	IBTS_Q1_SW_2021_115	57.765	10.808	13	6470	32.1	Ctenophora	Pleurobrachia pileus		1		13	1	0.00015456	0.154559505	0.00496136	6.79587E-05	0.002181475	Mutlu, E., Bingel, F., 1999. Distribution and abundance of ctenophores, and their zooplankton food in the Black Sea. I. Pleurobrachia pileus. Mar. Biol. 135, 589-601.	Average size	Average size
Sweden	SW	winter	IBTS_Q1	IBTS_Q1_SW_2021	24	1	2021	North-sea/Baltic-sea	IBTS_Q1_SW_2021_115	57.765	10.808	13	6470	32.1	Ctenophora	Pleurobrachia pileus		1		13	1	0.00015456	0.154559505	0.00496136	6.79587E-05	0.002181475	Mutlu, E., Bingel, F., 1999. Distribution and abundance of ctenophores, and their zooplankton food in the Black Sea. I. Pleurobrachia pileus. Mar. Biol. 135, 589-601.	Average size	Average size
Sweden	SW	winter	IBTS_Q1	IBTS_Q1_SW_2021	24	1	2021	North-sea/Baltic-sea	IBTS_Q1_SW_2021_115	57.765	10.808	13	6470	32.1	Ctenophora	Pleurobrachia pileus		1		13	1	0.00015456	0.154559505	0.00496136	6.79587E-05	0.002181475	Mutlu, E., Bingel, F., 1999. Distribution and abundance of ctenophores, and their zooplankton food in the Black Sea. I. Pleurobrachia pileus. Mar. Biol. 135, 589-601.	Average size	Average size
Sweden	SW	winter	IBTS_Q1	IBTS_Q1_SW_2021	24	1	2021	North-sea/Baltic-sea	IBTS_Q1_SW_2021_115	57.765	10.808	13	6470	32.1	Ctenophora	Pleurobrachia pileus		1		13	1	0.00015456	0.154559505	0.00496136	6.79587E-05	0.002181475	Mutlu, E., Bingel, F., 1999. Distribution and abundance of ctenophores, and their zooplankton food in the Black Sea. I. Pleurobrachia pileus. Mar. Biol. 135, 589-601.	Average size	Average size
Sweden	SW	winter	IBTS_Q1	IBTS_Q1_SW_2021	24	1	2021	North-sea/Baltic-sea	IBTS_Q1_SW_2021_115	57.765	10.808	13	6470	32.1	Ctenophora	Pleurobrachia pileus		1		13	1	0.00015456	0.154559505	0.00496136	6.79587E-05	0.002181475	Mutlu, E., Bingel, F., 1999. Distribution and abundance of ctenophores, and their zooplankton food in the Black Sea. I. Pleurobrachia pileus. Mar. Biol. 135, 589-601.	Average size	Average size
Sweden	SW	winter	IBTS_Q1	IBTS_Q1_SW_2021	24	1	2021	North-sea/Baltic-sea	IBTS_Q1_SW_2021_115	57.765	10.808	13	6470	32.1	Ctenophora	Pleurobrachia pileus		1		13	1	0.00015456	0.154559505	0.00496136	6.79587E-05	0.002181475	Mutlu, E., Bingel, F., 1999. Distribution and abundance of ctenophores, and their zooplankton food in the Black Sea. I. Pleurobrachia pileus. Mar. Biol. 135, 589-601.	Average size	Average size
Sweden	SW	winter	IBTS_Q1	IBTS_Q1_SW_2021	24	1	2021	North-sea/Baltic-sea	IBTS_Q1_SW_2021_115	57.765	10.808	13	6470	32.1	Ctenophora	Pleurobrachia pileus		1		13	1	0.00015456	0.154559505	0.00496136	6.79587E-05	0.002181475	Mutlu, E., Bingel, F., 1999. Distribution and abundance of ctenophores, and their zooplankton food in the Black Sea. I. Pleurobrachia pileus. Mar. Biol. 135, 589-601.	Average size	Average size
Sweden	SW	winter	IBTS_Q1	IBTS_Q1_SW_2021	24	1	2021	North-sea/Baltic-sea	IBTS_Q1_SW_2021_115	57.765	10.808	13	6470	32.1	Ctenophora	Pleurobrachia pileus		1		13	1	0.00015456	0.154559505	0.00496136	6.79587E-05	0.002181475	Mutlu, E., Bingel, F., 1999. Distribution and abundance of ctenophores, and their zooplankton food in the Black Sea. I. Pleurobrachia pileus. Mar. Biol. 135, 589-601.	Average size	Average size
Sweden	SW	winter	IBTS_Q1	IBTS_Q1_SW_2021	24	1	2021	North-sea/Baltic-sea	IBTS_Q1_SW_2021_115	57.765	10.808	13	6470	32.1	Ctenophora	Pleurobrachia pileus		1		13	1	0.00015456	0.154559505	0.00496136	6.79587E-05	0.002181475	Mutlu, E., Bingel, F., 1999. Distribution and abundance of ctenophores, and their zooplankton food in the Black Sea. I. Pleurobrachia pileus. Mar. Biol. 135, 589-601.	Average size	Average size
Sweden	SW	winter	IBTS_Q1	IBTS_Q1_SW_2021	24	1	2021	North-sea/Baltic-sea	IBTS_Q1_SW_2021_115	57.765	10.808	13	6470	32.1	Ctenophora	Pleurobrachia pileus		1		13	1	0.00015456	0.154559505	0.00496136	6.79587E-05	0.002181475	Mutlu, E., Bingel, F., 1999. Distribution and abundance of ctenophores, and their zooplankton food in the Black Sea. I. Pleurobrachia pileus. Mar. Biol. 135, 589-601.	Average size	Average size
Sweden	SW	winter	IBTS_Q1	IBTS_Q1_SW_2021	24	1	2021	North-sea/Baltic-sea	IBTS_Q1_SW_2021_115	57.765	10.808	13	6470	32.1	Ctenophora	Pleurobrachia pileus		1		13	1	0.00015456	0.154559505	0.00496136	6.79587E-05	0.002181475	Mutlu, E., Bingel, F., 1999. Distribution and abundance of ctenophores, and their zooplankton food in the Black Sea. I. Pleurobrachia pileus. Mar. Biol. 135, 589-601.	Average size	Average size
Sweden	SW	winter	IBTS_Q1	IBTS_Q1_SW_2021	24	1	2021	North-sea/Baltic-sea	IBTS_Q1_SW_2021_115	57.765	10.808	13	6470	32.1	Ctenophora	Pleurobrachia pileus		1		13	1	0.00015456	0.154559505	0.00496136	6.79587E-05	0.002181475	Mutlu, E., Bingel, F., 1999. Distribution and abundance of ctenophores, and their zooplankton food in the Black Sea. I. Pleurobrachia pileus. Mar. Biol. 135, 589-601.	Average size	Average size
Sweden	SW	winter	IBTS_Q1	IBTS_Q1_SW_2021	24	1	2021	North-sea/Baltic-sea	IBTS_Q1_SW_2021_115	57.765	10.808	13	6470	32.1	Ctenophora	Pleurobrachia pileus		1		13	1	0.00015456	0.154559505	0.00496136	6.79587E-05	0.002181475	Mutlu, E., Bingel, F., 1999. Distribution and abundance of ctenophores, and their zooplankton food in the Black Sea. I. Pleurobrachia pileus. Mar. Biol. 135, 589-601.	Average size	Average size
Sweden	SW	winter	IBTS_Q1	IBTS_Q1_SW_2021	24	1	2021	North-sea/Baltic-sea	IBTS_Q1_SW_2021_115	57.765	10.808	13	6470	32.1	Ctenophora	Pleurobrachia pileus		1		13	1	0.00015456	0.154559505	0.00496136	6.79587E-05	0.002181475	Mutlu, E., Bingel, F., 1999. Distribution and abundance of ctenophores, and their zooplankton food in the Black Sea. I. Pleurobrachia pileus. Mar. Biol. 135, 589-601.	Average size	Average size
Sweden	SW	winter	IBTS_Q1	IBTS_Q1_SW_2021	24	1	2021	North-sea/Baltic-sea	IBTS_Q1_SW_2021_115	57.765	10.808	13	6470	32.1	Ctenophora	Pleurobrachia pileus		1		13	1	0.00015456	0.154559505	0.00496136	6.79587E-05	0.002181475	Mutlu, E., Bingel, F., 1999. Distribution and abundance of ctenophores, and their zooplankton food in the Black Sea. I. Pleurobrachia pileus. Mar. Biol. 135, 589-601.	Average size	Average size
Sweden	SW	winter	IBTS_Q1	IBTS_Q1_SW_2021	24	1	2021	North-sea/Baltic-sea	IBTS_Q1_SW_2021_115	57.765	10.808	13	6470	32.1	Ctenophora	Pleurobrachia pileus		1		13	1	0.00015456	0.154559505	0.00496136	6.79587E-05	0.002181475	Mutlu, E., Bingel, F., 1999. Distribution and abundance of ctenophores, and their zooplankton food in the Black Sea. I. Pleurobrachia pileus. Mar. Biol. 135, 589-601.	Average size	Average size
Sweden	SW	winter	IBTS_Q1	IBTS_Q1_SW_2021	24	1	2021	North-sea/Baltic-sea	IBTS_Q1_SW_2021_115	57.765	10.808	13	6470	32.1	Ctenophora	Pleurobrachia pileus		1		13	1	0.00015456	0.154559505	0.00496136	6.79587E-05	0.002181475	Mutlu, E., Bingel, F., 1999. Distribution and abundance of ctenophores, and their zooplankton food in the Black Sea. I. Pleurobrachia pileus. Mar. Biol. 135, 589-601.	Average size	Average size
Sweden	SW	winter	IBTS_Q1	IBTS_Q1_SW_2021	24	1	2021	North-sea/Baltic-sea	IBTS_Q1_SW_2021_115	57.765	10.808	13	6470	32.1	Ctenophora	Pleurobrachia pileus		1		13	1	0.00015456	0.154559505	0.00496136	6.79587E-05	0.002181475	Mutlu, E., Bingel, F., 1999. Distribution and abundance of ctenophores, and their zooplankton food in the Black Sea. I. Pleurobrachia pileus. Mar. Biol. 135, 589-601.	Average size	Average size
Sweden	SW	winter	IBTS_Q1	IBTS_Q1_SW_2021	24	1	2021	North-sea/Baltic-sea	IBTS_Q1_SW_2021_115	57.765	10.808	13	6470	32.1	Ctenophora	Pleurobrachia pileus		1		13	1	0.00015456	0.154559505	0.00496136	6.79587E-05	0.002181475	Mutlu, E., Bingel, F., 1999. Distribution and abundance of ctenophores, and their zooplankton food in the Black Sea. I. Pleurobrachia pileus. Mar. Biol. 135, 589-601.	Average size	Average size
Sweden	SW	winter	IBTS_Q1	IBTS_Q1_SW_2021	24	1	2021	North-sea/Baltic-sea	IBTS_Q1_SW_2021_115	57.765	10.808	13	6470	32.1	Ctenophora	Pleurobrachia pileus		1		13	1	0.00015456	0.154559505	0.00496136	6.79587E-05	0.002181475	Mutlu, E., Bingel, F., 1999. Distribution and abundance of ctenophores, and their zooplankton food in the Black Sea. I. Pleurobrachia pileus. Mar. Biol. 135, 589-601.	Average size	Average size
Sweden	SW	winter	IBTS_Q1	IBTS_Q1_SW_2021	24	1	2021	North-sea/Baltic-sea	IBTS_Q1_SW_2021_115	57.765	10.808	13	6470	32.1	Ctenophora	Pleurobrachia pileus		1		13	1	0.00015456	0.154559505	0.00496136	6.79587E-05	0.002181475	Mutlu, E., Bingel, F., 1999. Distribution and abundance of ctenophores, and their zooplankton food in the Black Sea. I. Pleurobrachia pileus. Mar. Biol. 135, 589-601.	Average size	Average size
Sweden	SW	winter	IBTS_Q1	IBTS_Q1_SW_2021	24	1	2021	North-sea/Baltic-sea	IBTS_Q1_SW_2021_115	57.765	10.808	13	6470	32.1	Ctenophora	Pleurobrachia pileus		1		13	1	0.00015456	0.154559505	0.00496136	6.79587E-05	0.002181475	Mutlu, E., Bingel, F., 1999. Distribution and abundance of ctenophores, and their zooplankton food in the Black Sea. I. Pleurobrachia pileus. Mar. Biol. 135, 589-601.	Average size	Average size
Sweden	SW	winter	IBTS_Q1	IBTS_Q1_SW_2021	24	1	2021	North-sea/Baltic-sea	IBTS_Q1_SW_2021_115	57.765	10.808	13	6470	32.1	Ctenophora	Pleurobrachia pileus		1		13	1	0.00015456	0.154559505	0.00496136	6.79587E-05	0.002181475	Mutlu, E., Bingel, F., 1999. Distribution and abundance of ctenophores, and their zooplankton food in the Black Sea. I. Pleurobrachia pileus. Mar. Biol. 135, 589-601.	Average size	Average size
Sweden	SW	winter	IBTS_Q1	IBTS_Q1_SW_2021	24	1	2021	North-sea/Baltic-sea	IBTS_Q1_SW_2021_115	57.765	10.808	13	6470	32.1	Ctenophora	Pleurobrachia pileus		1		13	1	0.00015456	0.154559505	0.00496136	6.79587E-05	0.002181475	Mutlu, E., Bingel, F., 1999. Distribution and abundance of ctenophores, and their zooplankton food in the Black Sea. I. Pleurobrachia pileus. Mar. Biol. 135, 589-601.	Average size	Average size
Sweden	SW	winter	IBTS_Q1	IBTS_Q1_SW_2021	24	1	2021	North-sea/Baltic-sea	IBTS_Q1_SW_2021_115	57.765	10.808	13	6470	32.1	Ctenophora	Pleurobrachia pileus		1		13	1	0.00015456	0.154559505	0.00496136	6.79587E-05	0.002181475	Mutlu, E., Bingel, F., 1999. Distribution and abundance of ctenophores, and their zooplankton food in the Black Sea. I. Pleurobrachia pileus. Mar. Biol. 135, 589-601.	Average size	Average size
Sweden	SW	winter	IBTS_Q1	IBTS_Q1_SW_2021	24	1	2021	North-sea/Baltic-sea	IBTS_Q1_SW_2021_115	57.765	10.808	13	6470	32.1	Ctenophora	Pleurobrachia pileus		1		13	1	0.00015456	0.154559505	0.00496136	6.79587E-05	0.002181475	Mutlu, E., Bingel, F., 1999. Distribution and abundance of ctenophores, and their zooplankton food in the Black Sea. I. Pleurobrachia pileus. Mar. Biol. 135, 589-601.	Average size	Average size
Sweden	SW	winter	IBTS_Q1	IBTS_Q1_SW_2021	24	1	2021	North-sea/Baltic-sea	IBTS_Q1_SW_2021_115	57.765	10.808	13	6470	32.1	Ctenophora	Pleurobrachia pileus		1		13	1	0.00015456	0.154559505	0.00496136	6.79587E-05	0.002181475	Mutlu, E., Bingel, F., 1999. Distribution and abundance of ctenophores, and their zooplankton food in the Black Sea. I. Pleurobrachia pileus. Mar. Biol. 135, 589-601.	Average size	Average size
Sweden	SW	winter	IBTS_Q1	IBTS_Q1_SW_2021	24	1	2021	North-sea/Baltic-sea	IBTS_Q1_SW_2021_115	57.765	10.808	13	6470	32.1	Ctenophora	Pleurobrachia pileus		1		13	1	0.00015456	0.154559505	0.00496136	6.79587E-05	0.002181475	Mutlu, E., Bingel, F., 1999. Distribution and abundance of ctenophores, and their zooplankton food in the Black Sea. I. Pleurobrachia pileus. Mar. Biol. 135, 589-601.	Average size	Average size
Sweden	SW	winter	IBTS_Q1	IBTS_Q1_SW_2021	24	1	2021	North-sea/Baltic-sea	IBTS_Q1_SW_2021_115	57.765	10.808	13	6470	32.1	Ctenophora	Pleurobrachia pileus		1		13	1	0.00015456	0.154559505	0.00496136	6.79587E-05	0.002181475	Mutlu, E., Bingel, F., 1999. Distribution and abundance of ctenophores, and their zooplankton food in the Black Sea. I. Pleurobrachia pileus. Mar. Biol. 135, 589-601.	Average size	Average size
Sweden	SW	winter	IBTS_Q1	IBTS_Q1_SW_2021	24	1	2021	North-sea/Baltic-sea	IBTS_Q1_SW_2021_115	57.765	10.808	13	6470	32.1	Ctenophora	Pleurobrachia pileus		1		13	1	0.00015456	0.154559505	0.00496136	6.79587E-05	0.002181475	Mutlu, E., Bingel, F., 1999. Distribution and abundance of ctenophores, and their zooplankton food in the Black Sea. I. Pleurobrachia pileus. Mar. Biol. 135, 589-601.	Average size	Average size
Sweden	SW	winter	IBTS_Q1	IBTS_Q1_SW_2021	24	1	2021	North-sea/Baltic-sea	IBTS_Q1_SW_2021_115	57.765	10.808	13	6470	32.1	Ctenophora	Pleurobrachia pileus		1		13	1	0.00015456	0.154559505	0.00496136	6.79587E-05	0.002181475	Mutlu, E., Bingel, F., 1999. Distribution and abundance of ctenophores, and their zooplankton food in the Black Sea. I. Pleurobrachia pileus. Mar. Biol. 135, 589-601.	Average size	Average size
Sweden	SW	winter	IBTS_Q1	IBTS_Q1_SW_2021	24	1	2021	North-sea/Baltic-sea	IBTS_Q1_SW_2021_115	57.765	10.808	13	6470	32.1	Ctenophora	Pleurobrachia pileus		1		13	1	0.00015456	0.154559505	0.00496136	6.79587E-05	0.002181475	Mutlu, E., Bingel, F., 1999. Distribution and abundance of ctenophores, and their zooplankton food in the Black Sea. I. Pleurobrachia pileus. Mar. Biol. 135, 589-601.	Average size	Average size
Sweden	SW	winter	IBTS_Q1	IBTS_Q1_SW_2021	24	1	2021	North-sea/Baltic-sea	IBTS_Q1_SW_2021_115	57.765	10.808	13	6470	32.1	Ctenophora	Pleurobrachia pileus		1		13	1	0.00015456	0.154559505	0.00496136	6.79587E-05	0.002181475	Mutlu, E., Bingel, F., 1999. Distribution and abundance of ctenophores, and their zooplankton food in the Black Sea. I. Pleurobrachia pileus. Mar. Biol. 135, 589-601.	Average size	Average size
Sweden	SW	winter	IBTS_Q1	IBTS_Q1_SW_2021	24	1	2021	North-sea/Baltic-sea	IBTS_Q1_SW_2021_115	57.765	10.808	13	6470	32.1	Ctenophora	Pleurobrachia pileus		1		13	1	0.00015456	0.154559505	0.00496136	6.79587E-05	0.002181475	Mutlu, E., Bingel, F., 1999. Distribution and abundance of ctenophores, and their zooplankton food in the Black Sea. I. Pleurobrachia pileus. Mar. Biol. 135, 589-601.	Average size	Average size
Sweden	SW	winter	IBTS_Q1	IBTS_Q1_SW_2021	24	1	2021	North-sea/Baltic-sea	IBTS_Q1_SW_2021_115	57.765	10.808	13	6470	32.1	Ctenophora	Pleurobrachia pileus		1		13	1	0.00015456	0.154559505	0.00496136	6.79587E-05	0.002181475	Mutlu, E., Bingel, F., 1999. Distribution and abundance of ctenophores, and their zooplankton food in the Black Sea. I. Pleurobrachia pileus. Mar. Biol. 135, 589-601.	Average size	Average size
Sweden	SW	winter	IBTS_Q1	IBTS_Q1_SW_2021	24	1	2021	North-sea/Baltic-sea	IBTS_Q1_SW_2021_115	57.765	10.808	13	6470	32.1	Ctenophora	Pleurobrachia pileus		1		13	1	0.00015456	0.154559505	0.00496136	6.79587E-05	0.002181475	Mutlu, E., Bingel, F., 1999. Distribution and abundance of ctenophores, and their zooplankton food in the Black Sea. I. Pleurobrachia pileus. Mar. Biol. 135, 589-601.	Average size	Average size
Sweden	SW	winter	IBTS_Q1	IBTS_Q1_SW_2021	24	1	2021	North-sea/Baltic-sea	IBTS_Q1_SW_2021_115	57.765	10.808	13	6470	32.1	Ctenophora	Pleurobrachia pileus		1		13	1	0.00015456	0.154559505	0.00496136	6.79587E-05	0.002181475	Mutlu, E., Bingel, F., 1999. Distribution and abundance of ctenophores, and their zooplankton food in the Black Sea. I. Pleurobrachia pileus. Mar. Biol. 135, 589-601.	Average size	Average size
Sweden	SW	winter	IBTS_Q1	IBTS_Q1_SW_2021	24	1	2021	North-sea/Baltic-sea	IBTS_Q1_SW_2021_115	57.765	10.808	13	6470	32.1	Ctenophora	Pleurobrachia pileus		1		13	1	0.00015456	0.154559505	0.00496136	6.79587E-05	0.002181475	Mutlu, E., Bingel, F., 1999. Distribution and abundance of ctenophores, and their zooplankton food in the Black Sea. I. Pleurobrachia pileus. Mar. Biol. 135, 589-601.	Average size	Average size
Sweden	SW	winter	IBTS_Q1	IBTS_Q1_SW_2021	24	1	2021	North-sea/Baltic-sea	IBTS_Q1_SW_2021_115	57.765	10.808	13	6470	32.1	Ctenophora	Pleurobrachia pileus		1		13	1	0.00015456	0.154559505	0.00496136	6.79587E-05	0.002181475	Mutlu, E., Bingel, F., 1999. Distribution and abundance of ctenophores, and their zooplankton food in the Black Sea. I. Pleurobrachia pileus. Mar. Biol. 135, 589-601.	Average size	Average size
Sweden	SW	winter	IBTS_Q1	IBTS_Q1_SW_2021	24	1	2021	North-sea/Baltic-sea	IBTS_Q1_SW_2021_115	57.765	10.808	13	6470	32.1	Ctenophora	Pleurobrachia pileus		1		13	1	0.00015456	0.154559505	0.00496136	6.79587E-05	0.002181475	Mutlu, E., Bingel, F., 1999. Distribution and abundance of ctenophores, and their zooplankton food in the Black Sea. I. Pleurobrachia pileus. Mar. Biol. 135, 589-601.	Average size	Average size
Sweden	SW	winter	IBTS_Q1	IBTS_Q1_SW_2021	24	1	2021	North-sea/Baltic-sea	IBTS_Q1_SW_2021_115	57.765	10.808	13	6470	32.1	Ctenophora	Pleurobrachia pileus		1		13	1	0.00015456	0.154559505	0.00496136	6.79587E-05	0.002181475	Mutlu, E., Bingel, F., 1999. Distribution and abundance of ctenophores, and their zooplankton food in the Black Sea. I. Pleurobrachia pileus. Mar. Biol. 135, 589-601.	Average size	Average size
Sweden	SW	winter	IBTS_Q1	IBTS_Q1_SW_2021	24	1	2021	North-sea/Baltic-sea	IBTS_Q1_SW_2021_115	57.765	10.808	13	6470	32.1	Ctenophora	Pleurobrachia pileus		1		13	1	0.00015456	0.154559505	0.00496136	6.79587E-05	0.002181475	Mutlu, E., Bingel, F., 1999. Distribution and abundance of ctenophores, and their zooplankton food in the Black Sea. I. Pleurobrachia pileus. Mar. Biol. 135, 589-601.	Average size	Average size
Sweden	SW	winter	IBTS_Q1	IBTS_Q1_SW_2021	24	1	2021	North-sea/Baltic-sea	IBTS_Q1_SW_2021_115	57.765	10.808	13	6470	32.1	Ctenophora	Pleurobrachia pileus		1		13	1	0.00015456	0.154559505	0.00496136	6.79587E-05	0.002181475	Mutlu, E., Bingel, F., 1999. Distribution and abundance of ctenophores, and their zooplankton food in the Black Sea. I. Pleurobrachia pileus. Mar. Biol. 135, 589-601.	Average size	Average size
Sweden	SW	winter	IBTS_Q1	IBTS_Q1_SW_2021	24	1	2021	North-sea/Baltic-sea	IBTS_Q1_SW_2021_115	57.765	10.808	13	6470	32.1	Ctenophora	Pleurobrachia pileus		1		13	1	0.00015456	0.154559505	0.00496136	6.79587E-05	0.002181475	Mutlu, E., Bingel, F., 1999. Distribution and abundance of ctenophores, and their zooplankton food in the Black Sea. I. Pleurobrachia pileus. Mar. Biol. 135, 589-601.	Average size	Average size
Sweden	SW	winter	IBTS_Q1	IBTS_Q1_SW_2021	24	1	2021	North-sea/Baltic-sea	IBTS_Q1_SW_2021_115	57.765	10.808	13	6470	32.1	Ctenophora	Pleurobrachia pileus		1		13	1	0.00015456	0.154559505	0.00496136	6.79587E-05	0.002181475	Mutlu, E., Bingel, F., 1999. Distribution and abundance of ctenophores, and their zooplankton food in the Black Sea. I. Pleurobrachia pileus. Mar. Biol. 135, 589-601.	Average size	Average size
Sweden	SW	winter	IBTS_Q1	IBTS_Q1_SW_2021	24	1	2021	North-sea/Baltic-sea	IBTS_Q1_SW_2021_115	57.765	10.808	13	6470	32.1	Ctenophora	Pleurobrachia pileus		1		13	1	0.00015456	0.154559505	0.00496136	6.79587E-05	0.002181475	Mutlu, E., Bingel, F., 1999. Distribution and abundance of ctenophores, and their zooplankton food in the Black Sea. I. Pleurobrachia pileus. Mar. Biol. 135, 589-601.	Average size	Average size
Sweden	SW	winter	IBTS_Q1	IBTS_Q1_SW_2021	24	1	2021	North-sea/Baltic-sea	IBTS_Q1_SW_2021_115	57.765	10.808	13	6470	32.1	Ctenophora	Pleurobrachia pileus		1		13	1	0.00015456	0.154559505	0.00496136	6.79587E-05	0.002181475	Mutlu, E., Bingel, F., 1999. Distribution and abundance of ctenophores, and their zooplankton food in the Black Sea. I. Pleurobrachia pileus. Mar. Biol. 135, 589-601.	Average size	Average size
Sweden	SW	winter	IBTS_Q1	IBTS_Q1_SW_2021	24	1	2021	North-sea/Baltic-sea	IBTS_Q1_SW_2021_115	57.765	10.808	13	6470	32.1	Ctenophora	Pleurobrachia pileus		1		13	1	0.00015456	0.154559505	0.00496136	6.79587E-05	0.002181475	Mutlu, E., Bingel, F., 1999. Distribution and abundance of ctenophores, and their zooplankton food in the Black Sea. I. Pleurobrachia pileus. Mar. Biol. 135, 589-601.	Average size	Average size
Sweden	SW	winter	IBTS_Q1	IBTS_Q1_SW_2021	24	1	2021	North-sea/Baltic-sea	IBTS_Q1_SW_2021_115	57.765	10.808	13	6470	32.1	Ctenophora	Pleurobrachia pileus		1		13	1	0.00015456	0.154559505	0.00496136	6.79587E-05	0.002181475	Mutlu, E., Bingel, F., 1999. Distribution and abundance of ctenophores, and their zooplankton food in the Black Sea. I. Pleurobrachia pileus. Mar. Biol. 135, 589-601.	Average size	Average size
Sweden	SW	winter	IBTS_Q1	IBTS_Q1_SW_2021	24	1	2021	North-sea/Baltic-sea	IBTS_Q1_SW_2021_115	57.765	10.808	13	6470	32.1	Ctenophora	Pleurobrachia pileus		1		13	1	0.00015456	0.154559505	0.00496136	6.79587E-05	0.002181475	Mutlu, E., Bingel, F., 1999. Distribution and abundance of ctenophores, and their zooplankton food in the Black Sea. I. Pleurobrachia pileus. Mar. Biol. 135, 589-601.	Average size	Average size
Sweden	SW	winter	IBTS_Q1	IBTS_Q1_SW_2021	24	1	2021	North-sea/Baltic-sea	IBTS_Q1_SW_2021_115	57.765	10.808	13	6470	32.1	Ctenophora	Pleurobrachia pileus		1		13	1	0.00015456	0.154559505	0.00496136	6.79587E-05	0.002181475	Mutlu, E., Bingel, F., 1999. Distribution and abundance of ctenophores, and their zooplankton food in the Black Sea. I. Pleurobrachia pileus. Mar. Biol. 135, 589-601.	Average size	Average size
Sweden	SW	winter	IBTS_Q1	IBTS_Q1_SW_2021	24	1	2021	North-sea/Baltic-sea	IBTS_Q1_SW_2021_115	57.765	10.808	13	6470	32.1	Ctenophora	Pleurobrachia pileus		1		13	1	0.00015456	0.154559505	0.00496136	6.79587E-05	0.002181475	Mutlu, E., Bingel, F., 1999. Distribution and abundance of ctenophores, and their zooplankton food in the Black Sea. I. Pleurobrachia pileus. Mar. Biol. 135, 589-601.	Average size	Average size
Sweden	SW	winter	IBTS_Q1	IBTS_Q1_SW_2021	24	1	2021	North-sea/Baltic-sea	IBTS_Q1_SW_2021_115	57.765	10.808	13	6470	32.1	Ctenophora	Pleurobrachia pileus		1		13	1	0.00015456	0.154559505	0.00496136	6.79587E-05	0.002181475	Mutlu, E., Bingel, F., 1999. Distribution and abundance of ctenophores, and their zooplankton food in the Black Sea. I. Pleurobrachia pileus. Mar. Biol. 135, 589-601.	Average size	Average size
Sweden	SW	winter	IBTS_Q1	IBTS_Q1_SW_2021	24	1	2021	North-sea/Baltic-sea	IBTS_Q1_SW_2021_115	57.765	10.808	13	6470	32.1	Ctenophora	Pleurobrachia pileus		1		13	1	0.00015456	0.154559505	0.00496136	6.79587E-05	0.002181475	Mutlu, E., Bingel, F., 1999. Distribution and abundance of ctenophores, and their zooplankton food in the Black Sea. I. Pleurobrachia pileus. Mar. Biol. 135, 589-601.	Average size	Average size
Sweden	SW	winter	IBTS_Q1	IBTS_Q1_SW_2021	24	1	2021	North-sea/Baltic-sea	IBTS_Q1_SW_2021_115	57.765	10.808	13	6470	32.1	Ctenophora	Pleurobrachia pileus		1		13	1	0.00015456	0.154559505	0.00496136	6.79587E-05	0.002181475	Mutlu, E., Bingel, F., 1999. Distribution and abundance of ctenophores, and their zooplankton food in the Black Sea. I. Pleurobrachia pileus. Mar. Biol. 135, 589-601.	Average size	Average size
Sweden	SW	winter	IBTS_Q1	IBTS_Q1_SW_2021	24	1	2021	North-sea/Baltic-sea	IBTS_Q1_SW_2021_115	57.765	10.808	13	6470	32.1	Ctenophora	Pleurobrachia pileus		1		13	1	0.00015456	0.154559505	0.00496136	6.79587E-05	0.002181475	Mutlu, E., Bingel, F., 1999. Distribution and abundance of ctenophores, and their zooplankton food in the Black Sea. I. Pleurobrachia pileus. Mar. Biol. 135, 589-601.	Average size	Average size
Sweden	SW	winter	IBTS_Q1	IBTS_Q1_SW_2021	24	1	2021	North-sea/Baltic-sea	IBTS_Q1_SW_2021_115	57.765	10.808	13	6470	32.1	Ctenophora	Pleurobrachia pileus		1		13	1	0.00015456	0.154559505	0.00496136	6.79587E-05	0.002181475	Mutlu, E., Bingel, F., 1999. Distribution and abundance of ctenophores, and their zooplankton food in the Black Sea. I. Pleurobrachia pileus. Mar. Biol. 135, 589-601.	Average size	Average size
Sweden	SW	winter	IBTS_Q1	IBTS_Q1_SW_2021	24	1	2021	North-sea/Baltic-sea	IBTS_Q1_SW_2021_115	57.765	10.808	13	6470	32.1	Ctenophora	Pleurobrachia pileus		1		13	1	0.00015456	0.154559505	0.00496136	6.79587E-05	0.002181475	Mutlu, E., Bingel, F., 1999. Distribution and abundance of ctenophores, and their zooplankton food in the Black Sea. I. Pleurobrachia pileus. Mar. Biol. 135, 589-601.	Average size	Average size
Sweden	SW	winter	IBTS_Q1	IBTS_Q1_SW_2021	24	1	2021	North-sea/Baltic-sea	IBTS_Q1_SW_2021_115	57.765	10.808	13	6470	32.1	Ctenophora	Pleurobrachia pileus		1		13	1	0.00015456	0.154559505	0.00496136	6.79587E-05	0.002181475	Mutlu, E., Bingel, F., 1999. Distribution and abundance of ctenophores, and their zooplankton food in the Black Sea. I. Pleurobrachia pileus. Mar. Biol. 135, 589-601.	Average size	Average size
Sweden	SW	winter	IBTS_Q1	IBTS_Q1_SW_2021	24	1	2021	North-sea/Baltic-sea	IBTS_Q1_SW_2021_115	57.765	10.808	13	6470	32.1	Ctenophora	Pleurobrachia pileus		1		13	1	0.00015456	0.154559505	0.00496136	6.79587E-05	0.002181475	Mutlu, E., Bingel, F., 1999. Distribution and abundance of ctenophores, and their zooplankton food in the Black Sea. I. Pleurobrachia pileus. Mar. Biol. 135, 589-601.	Average size	Average size
Sweden	SW	winter	IBTS_Q1	IBTS_Q1_SW_2021	24	1	2021	North-sea/Baltic-sea	IBTS_Q1_SW_2021_115	57.765	10.808	13	6470	32.1	Ctenophora	Pleurobrachia pileus		1		13	1	0.00015456	0.154559505	0.00496136	6.79587E-05	0.002181475	Mutlu, E., Bingel, F., 1999. Distribution and abundance of ctenophores, and their zooplankton food in the Black Sea. I. Pleurobrachia pileus. Mar. Biol. 135, 589-601.	Average size	Average size
Sweden	SW	winter	IBTS_Q1	IBTS_Q1_SW_2021	24	1	2021	North-sea/Baltic-sea	IBTS_Q1_SW_2021_115	57.765	10.808	13	6470	32.1	Ctenophora	Pleurobrachia pileus		1		13	1	0.00015456	0.154559505	0.00496136	6.79587E-05	0.002181475	Mutlu, E., Bingel, F., 1999. Distribution and abundance of ctenophores, and their zooplankton food in the Black Sea. I. Pleurobrachia pileus. Mar. Biol. 135, 589-601.	Average size	Average size
Sweden	SW	winter	IBTS_Q1	IBTS_Q1_SW_2021	24	1	2021	North-sea/Baltic-sea	IBTS_Q1_SW_2021_115	57.765	10.808	13	6470	32.1	Ctenophora	Pleurobrachia pileus		1		13	1	0.00015456	0.154559505	0.00496136	6.79587E-05	0.002181475	Mutlu, E., Bingel, F., 1999. Distribution and abundance of ctenophores, and their zooplankton food in the Black Sea. I. Pleurobrachia pileus. Mar. Biol. 135, 589-601.	Average size	Average size
Sweden	SW	winter	IBTS_Q1	IBTS_Q1_SW_2021	24	1	2021	North-sea/Baltic-sea	IBTS_Q1_SW_2021_115	57.765	10.808	13	6470	32.1	Ctenophora	Pleurobrachia pileus		1		13	1	0.00015456	0.154559505	0.00496136	6.79587E-05	0.002181475	Mutlu, E., Bingel, F., 1999. Distribution and abundance of ctenophores, and their zooplankton food in the Black Sea. I. Pleurobrachia pileus. Mar. Biol. 135, 589-601.	Average size	Average size
Sweden	SW	winter	IBTS_Q1	IBTS_Q1_SW_2021	24	1	2021	North-sea/Baltic-sea	IBTS_Q1_SW_2021_115	57.765	10.808	13	6470	32.1	Ctenophora	Pleurobrachia pileus		1		13	1	0.00015456	0.154559505	0.00496136	6.79587E-05	0.002181475	Mutlu, E., Bingel, F., 1999. Distribution and abundance of ctenophores, and their zooplankton food in the Black Sea. I. Pleurobrachia pileus. Mar. Biol. 135, 589-601.	Average size	Average size
Sweden	SW	winter	IBTS_Q1	IBTS_Q1_SW_2021	24	1	2021	North-sea/Baltic-sea	IBTS_Q1_SW_2021_115	57.765	10.808	13	6470	32.1	Ctenophora	Pleurobrachia pileus		1		13	1	0.00015456	0.154559505	0.00496136	6.79587E-05	0.002181475	Mutlu, E., Bingel, F., 1999. Distribution and abundance of ctenophores, and their zooplankton food in the Black Sea. I. Pleurobrachia pileus. Mar. Biol. 135, 589-601.	Average size	Average size
Sweden	SW	winter	IBTS_Q1	IBTS_Q1_SW_2021	24	1	2021	North-sea/Baltic-sea	IBTS_Q1_SW_2021_115	57.765	10.808	13	6470	32.1	Ctenophora	Pleurobrachia pileus		1		13	1	0.00015456	0.154559505	0.00496136	6.79587E-05	0.002181475	Mutlu, E., Bingel, F., 1999. Distribution and abundance of ctenophores, and their zooplankton food in the Black Sea. I. Pleurobrachia pileus. Mar. Biol. 135, 589-601.	Average size	Average size
Sweden	SW	winter	IBTS_Q1	IBTS_Q1_SW_2021	24	1	2021	North-sea/Baltic-sea	IBTS_Q1_SW_2021_115	57.765	10.808	13	6470	32.1	Ctenophora	Pleurobrachia pileus		1		13	1	0.00015456	0.154559505	0.00496136	6.79587E-05	0.002181475	Mutlu, E., Bingel, F., 1999. Distribution and abundance of ctenophores, and their zooplankton food in the Black Sea. I. Pleurobrachia pileus. Mar. Biol. 135, 589-601.	Average size	Average size
Sweden	SW	winter	IBTS_Q1	IBTS_Q1_SW_2021	24	1	2021	North-sea/Baltic-sea	IBTS_Q1_SW_2021_115	57.765	10.808	13	6470	32.1	Ctenophora	Pleurobrachia pileus		1		13	1	0.00015456	0.154559505	0.00496136	6.79587E-05	0.002181475	Mutlu, E., Bingel, F., 1999. Distribution and abundance of ctenophores, and their zooplankton food in the Black Sea. I. Pleurobrachia pileus. Mar. Biol. 135, 589-601.	Average size	Average size
Sweden	SW	winter	IBTS_Q1	IBTS_Q1_SW_2021	24	1	2021	North-sea/Baltic-sea	IBTS_Q1_SW_2021_115	57.765	10.808	13	6470	32.1	Ctenophora	Pleurobrachia pileus		1		13	1	0.00015456	0.154559505	0.00496136	6.79587E-05	0.002181475	Mutlu, E., Bingel, F., 1999. Distribution and abundance of ctenophores, and their zooplankton food in the Black Sea. I. Pleurobrachia pileus. Mar. Biol. 135, 589-601.	Average size	Average size
Sweden	SW	winter	IBTS_Q1	IBTS_Q1_SW_2021	24	1	2021	North-sea/Baltic-sea	IBTS_Q1_SW_2021_115	57.765	10.808	13	6470	32.1	Ctenophora	Pleurobrachia pileus		1		13	1	0.00015456	0.154559505	0.00496136	6.79587E-05	0.002181475	Mutlu, E., Bingel, F., 1999. Distribution and abundance of ctenophores, and their zooplankton food in the Black Sea. I. Pleurobrachia pileus. Mar. Biol. 135, 589-601.	Average size	Average size
Sweden	SW	winter	IBTS_Q1	IBTS_Q1_SW_2021	24	1	2021	North-sea/Baltic-sea	IBTS_Q1_SW_2021_115	57.765	10.808	13	6470	32.1	Ctenophora	Pleurobrachia pileus		1		13	1	0.00015456	0.154559505	0.00496136	6.79587E-05	0.002181475	Mutlu, E., Bingel, F., 1999. Distribution and abundance of ctenophores, and their zooplankton food in the Black Sea. I. Pleurobrachia pileus. Mar. Biol. 135, 589-601.	Average size	Average size
Sweden	SW	winter	IBTS_Q1	IBTS_Q1_SW_2021	24	1	2021	North-sea/Baltic-sea	IBTS_Q1_SW_2021_115	57.765	10.808	13	6470	32.1	Ctenophora	Pleurobrachia pileus		1		13	1	0.00015456	0.154559505	0.00496136	6.79587E-05	0.002181475	Mutlu, E., Bingel, F., 1999. Distribution and abundance of ctenophores, and their zooplankton food in the Black Sea. I. Pleurobrachia pileus. Mar. Biol. 135, 589-601.	Average size	Average size
Sweden	SW	winter	IBTS_Q1	IBTS_Q1_SW_2021	24	1	2021	North-sea/Baltic-sea	IBTS_Q1_SW_2021_115	57.765	10.808	13	6470	32.1	Ctenophora	Pleurobrachia pileus		1		13	1	0.00015456	0.154559505	0.00496136	6.79587E-05	0.002181475	Mutlu, E., Bingel, F., 1999. Distribution and abundance of ctenophores, and their zooplankton food in the Black Sea. I. Pleurobrachia pileus. Mar. Biol. 135, 589-601.	Average size	Average size
Sweden	SW	winter	IBTS_Q1	IBTS_Q1_SW_2021	24	1	2021	North-sea/Baltic-sea	IBTS_Q1_SW_2021_115	57.765	10.808	13	6470	32.1	Ctenophora	Pleurobrachia pileus		1		13	1	0.00015456	0.154559505	0.00496136	6.79587E-05	0.002181475	Mutlu, E., Bingel, F., 1999. Distribution and abundance of ctenophores, and their zooplankton food in the Black Sea. I. Pleurobrachia pileus. Mar. Biol. 135, 589-601.	Average size	Average size
Sweden	SW	winter	IBTS_Q1	IBTS_Q1_SW_2021	24	1	2021	North-sea/Baltic-sea	IBTS_Q1_SW_2021_115	57.765	10.808	13	6470	32.1	Ctenophora	Pleurobrachia pileus		1		13	1	0.00015456	0.154559505	0.00496136	6.79587E-05	0.002181475	Mutlu, E., Bingel, F., 1999. Distribution and abundance of ctenophores, and their zooplankton food in the Black Sea. I. Pleurobrachia pileus. Mar. Biol. 135, 589-601.	Average size	Average size
Sweden	SW	winter	IBTS_Q1	IBTS_Q1_SW_2021	24	1	2021	North-sea/Baltic-sea	IBTS_Q1_SW_2021_115	57.765	10.808	13	6470	32.1	Ctenophora	Pleurobrachia pileus		1		13	1	0.00015456	0.154559505	0.00496136	6.79587E-05	0.002181475	Mutlu, E., Bingel, F., 1999. Distribution and abundance of ctenophores, and their zooplankton food in the Black Sea. I. Pleurobrachia pileus. Mar. Biol. 135, 589-601.	Average size	Average size
Sweden	SW	winter	IBTS_Q1	IBTS_Q1_SW_2021	24	1	2021	North-sea/Baltic-sea	IBTS_Q1_SW_2021_115	57.765	10.808	13	6470	32.1	Ctenophora	Pleurobrachia pileus		1		13	1	0.00015456	0.154559505	0.00496136	6.79587E-05	0.002181475	Mutlu, E., Bingel, F., 1999. Distribution and abundance of ctenophores, and their zooplankton food in the Black Sea. I. Pleurobrachia pileus. Mar. Biol. 135, 589-601.	Average size	Average size
Sweden	SW	winter	IBTS_Q1	IBTS_Q1_SW_2021	24	1	2021	North-sea/Baltic-sea	IBTS_Q1_SW_2021_115	57.765	10.808	13	6470	32.1	Ctenophora	Pleurobrachia pileus		1		13	1	0.00015456	0.154559505	0.00496136	6.79587E-05	0.002181475	Mutlu, E., Bingel, F., 1999. Distribution and abundance of ctenophores, and their zooplankton food in the Black Sea. I. Pleurobrachia pileus. Mar. Biol. 135, 589-601.	Average size	Average size
Sweden	SW	winter	IBTS_Q1	IBTS_Q1_SW_2021	24	1	2021	North-sea/Baltic-sea	IBTS_Q1_SW_2021_115	57.765	10.808	13	6470	32.1	Ctenophora	Pleurobrachia pileus		1		13	1	0.00015456	0.154559505	0.00496136	6.79587E-05	0.002181475	Mutlu, E., Bingel, F., 1999. Distribution and abundance of ctenophores, and their zooplankton food in the Black Sea. I. Pleurobrachia pileus. Mar. Biol. 135, 589-601.	Average size	Average size
Sweden	SW	winter	IBTS_Q1	IBTS_Q1_SW_2021	24	1	2021	North-sea/Baltic-sea	IBTS_Q1_SW_2021_115	57.765	10.808	13	6470	32.1	Ctenophora	Pleurobrachia pileus		1		13	1	0.00015456	0.154559505	0.00496136	6.79587E-05	0.002181475	Mutlu, E., Bingel, F., 1999. Distribution and abundance of ctenophores, and their zooplankton food in the Black Sea. I. Pleurobrachia pileus. Mar. Biol. 135, 589-601.	Average size	Average size
Sweden	SW	winter	IBTS_Q1	IBTS_Q1_SW_2021	24	1	2021	North-sea/Baltic-sea	IBTS_Q1_SW_2021_115	57.765	10.808	13	6470	32.1	Ctenophora	Pleurobrachia pileus		1		13	1	0.00015456	0.154559505	0.00496136	6.79587E-05	0.002181475	Mutlu, E., Bingel, F., 1999. Distribution and abundance of ctenophores, and their zooplankton food in the Black Sea. I. Pleurobrachia pileus. Mar. Biol. 135, 589-601.	Average size	Average size
Sweden	SW	winter	IBTS_Q1	IBTS_Q1_SW_2021	24	1	2021	North-sea/Baltic-sea	IBTS_Q1_SW_2021_115	57.765	10.808	13	6470	32.1	Ctenophora	Mnemiopsis leidyi		1		23	1	0.00015456	0.154559505	0.00496136	0.001024815	0.032896547	Jaspers, C., Møller, E.F., Kiørboe, T., 2015. Reproduction rates under variable food conditions and starvation in Mnemiopsis leidyi: Significance for the invasion success of a ctenophore. J. Plankton Res. 37, 1011-1018.	Average size	Average size
Sweden	SW	winter	IBTS_Q1	IBTS_Q1_SW_2021	24	1	2021	North-sea/Baltic-sea	IBTS_Q1_SW_2021_115	57.765	10.808	13	6470	32.1	Ctenophora	Mnemiopsis leidyi		1		23	1	0.00015456	0.154559505	0.00496136	0.001024815	0.032896547	Jaspers, C., Møller, E.F., Kiørboe, T., 2015. Reproduction rates under variable food conditions and starvation in Mnemiopsis leidyi: Significance for the invasion success of a ctenophore. J. Plankton Res. 37, 1011-1018.	Average size	Average size
Sweden	SW	winter	IBTS_Q1	IBTS_Q1_SW_2021	24	1	2021	North-sea/Baltic-sea	IBTS_Q1_SW_2021_115	57.765	10.808	13	6470	32.1	Ctenophora	Mnemiopsis leidyi		1		23	1	0.00015456	0.154559505	0.00496136	0.001024815	0.032896547	Jaspers, C., Møller, E.F., Kiørboe, T., 2015. Reproduction rates under variable food conditions and starvation in Mnemiopsis leidyi: Significance for the invasion success of a ctenophore. J. Plankton Res. 37, 1011-1018.	Average size	Average size
Sweden	SW	winter	IBTS_Q1	IBTS_Q1_SW_2021	24	1	2021	North-sea/Baltic-sea	IBTS_Q1_SW_2021_115	57.765	10.808	13	6470	32.1	Ctenophora	Mnemiopsis leidyi		1		23	1	0.00015456	0.154559505	0.00496136	0.001024815	0.032896547	Jaspers, C., Møller, E.F., Kiørboe, T., 2015. Reproduction rates under variable food conditions and starvation in Mnemiopsis leidyi: Significance for the invasion success of a ctenophore. J. Plankton Res. 37, 1011-1018.	Average size	Average size
Sweden	SW	winter	IBTS_Q1	IBTS_Q1_SW_2021	24	1	2021	North-sea/Baltic-sea	IBTS_Q1_SW_2021_115	57.765	10.808	13	6470	32.1	Ctenophora	Mnemiopsis leidyi		1		23	1	0.00015456	0.154559505	0.00496136	0.001024815	0.032896547	Jaspers, C., Møller, E.F., Kiørboe, T., 2015. Reproduction rates under variable food conditions and starvation in Mnemiopsis leidyi: Significance for the invasion success of a ctenophore. J. Plankton Res. 37, 1011-1018.	Average size	Average size
Sweden	SW	winter	IBTS_Q1	IBTS_Q1_SW_2021	24	1	2021	North-sea/Baltic-sea	IBTS_Q1_SW_2021_115	57.765	10.808	13	6470	32.1	Ctenophora	Mnemiopsis leidyi		1		23	1	0.00015456	0.154559505	0.00496136	0.001024815	0.032896547	Jaspers, C., Møller, E.F., Kiørboe, T., 2015. Reproduction rates under variable food conditions and starvation in Mnemiopsis leidyi: Significance for the invasion success of a ctenophore. J. Plankton Res. 37, 1011-1018.	Average size	Average size
Sweden	SW	winter	IBTS_Q1	IBTS_Q1_SW_2021	24	1	2021	North-sea/Baltic-sea	IBTS_Q1_SW_2021_115	57.765	10.808	13	6470	32.1	Ctenophora	Mnemiopsis leidyi		1		23	1	0.00015456	0.154559505	0.00496136	0.001024815	0.032896547	Jaspers, C., Møller, E.F., Kiørboe, T., 2015. Reproduction rates under variable food conditions and starvation in Mnemiopsis leidyi: Significance for the invasion success of a ctenophore. J. Plankton Res. 37, 1011-1018.	Average size	Average size
Sweden	SW	winter	IBTS_Q1	IBTS_Q1_SW_2021	24	1	2021	North-sea/Baltic-sea	IBTS_Q1_SW_2021_115	57.765	10.808	13	6470	32.1	Ctenophora	Mnemiopsis leidyi		1		23	1	0.00015456	0.154559505	0.00496136	0.001024815	0.032896547	Jaspers, C., Møller, E.F., Kiørboe, T., 2015. Reproduction rates under variable food conditions and starvation in Mnemiopsis leidyi: Significance for the invasion success of a ctenophore. J. Plankton Res. 37, 1011-1018.	Average size	Average size
Sweden	SW	winter	IBTS_Q1	IBTS_Q1_SW_2021	24	1	2021	North-sea/Baltic-sea	IBTS_Q1_SW_2021_115	57.765	10.808	13	6470	32.1	Ctenophora	Mnemiopsis leidyi		1		23	1	0.00015456	0.154559505	0.00496136	0.001024815	0.032896547	Jaspers, C., Møller, E.F., Kiørboe, T., 2015. Reproduction rates under variable food conditions and starvation in Mnemiopsis leidyi: Significance for the invasion success of a ctenophore. J. Plankton Res. 37, 1011-1018.	Average size	Average size
Sweden	SW	winter	IBTS_Q1	IBTS_Q1_SW_2021	24	1	2021	North-sea/Baltic-sea	IBTS_Q1_SW_2021_115	57.765	10.808	13	6470	32.1	Ctenophora	Mnemiopsis leidyi		1		23	1	0.00015456	0.154559505	0.00496136	0.001024815	0.032896547	Jaspers, C., Møller, E.F., Kiørboe, T., 2015. Reproduction rates under variable food conditions and starvation in Mnemiopsis leidyi: Significance for the invasion success of a ctenophore. J. Plankton Res. 37, 1011-1018.	Average size	Average size
Sweden	SW	winter	IBTS_Q1	IBTS_Q1_SW_2021	24	1	2021	North-sea/Baltic-sea	IBTS_Q1_SW_2021_115	57.765	10.808	13	6470	32.1	Ctenophora	Mnemiopsis leidyi		1		23	1	0.00015456	0.154559505	0.00496136	0.001024815	0.032896547	Jaspers, C., Møller, E.F., Kiørboe, T., 2015. Reproduction rates under variable food conditions and starvation in Mnemiopsis leidyi: Significance for the invasion success of a ctenophore. J. Plankton Res. 37, 1011-1018.	Average size	Average size
Sweden	SW	winter	IBTS_Q1	IBTS_Q1_SW_2021	24	1	2021	North-sea/Baltic-sea	IBTS_Q1_SW_2021_115	57.765	10.808	13	6470	32.1	Ctenophora	Mnemiopsis leidyi		1		23	1	0.00015456	0.154559505	0.00496136	0.001024815	0.032896547	Jaspers, C., Møller, E.F., Kiørboe, T., 2015. Reproduction rates under variable food conditions and starvation in Mnemiopsis leidyi: Significance for the invasion success of a ctenophore. J. Plankton Res. 37, 1011-1018.	Average size	Average size
Sweden	SW	winter	IBTS_Q1	IBTS_Q1_SW_2021	24	1	2021	North-sea/Baltic-sea	IBTS_Q1_SW_2021_115	57.765	10.808	13	6470	32.1	Ctenophora	Mnemiopsis leidyi		1		23	1	0.00015456	0.154559505	0.00496136	0.001024815	0.032896547	Jaspers, C., Møller, E.F., Kiørboe, T., 2015. Reproduction rates under variable food conditions and starvation in Mnemiopsis leidyi: Significance for the invasion success of a ctenophore. J. Plankton Res. 37, 1011-1018.	Average size	Average size
Sweden	SW	winter	IBTS_Q1	IBTS_Q1_SW_2021	24	1	2021	North-sea/Baltic-sea	IBTS_Q1_SW_2021_115	57.765	10.808	13	6470	32.1	Ctenophora	Mnemiopsis leidyi		1		23	1	0.00015456	0.154559505	0.00496136	0.001024815	0.032896547	Jaspers, C., Møller, E.F., Kiørboe, T., 2015. Reproduction rates under variable food conditions and starvation in Mnemiopsis leidyi: Significance for the invasion success of a ctenophore. J. Plankton Res. 37, 1011-1018.	Average size	Average size
Sweden	SW	winter	IBTS_Q1	IBTS_Q1_SW_2021	24	1	2021	North-sea/Baltic-sea	IBTS_Q1_SW_2021_115	57.765	10.808	13	6470	32.1	Ctenophora	Mnemiopsis leidyi		1		23	1	0.00015456	0.154559505	0.00496136	0.001024815	0.032896547	Jaspers, C., Møller, E.F., Kiørboe, T., 2015. Reproduction rates under variable food conditions and starvation in Mnemiopsis leidyi: Significance for the invasion success of a ctenophore. J. Plankton Res. 37, 1011-1018.	Average size	Average size
Sweden	SW	winter	IBTS_Q1	IBTS_Q1_SW_2021	24	1	2021	North-sea/Baltic-sea	IBTS_Q1_SW_2021_115	57.765	10.808	13	6470	32.1	Ctenophora	Mnemiopsis leidyi		1		23	1	0.00015456	0.154559505	0.00496136	0.001024815	0.032896547	Jaspers, C., Møller, E.F., Kiørboe, T., 2015. Reproduction rates under variable food conditions and starvation in Mnemiopsis leidyi: Significance for the invasion success of a ctenophore. J. Plankton Res. 37, 1011-1018.	Average size	Average size
Sweden	SW	winter	IBTS_Q1	IBTS_Q1_SW_2021	24	1	2021	North-sea/Baltic-sea	IBTS_Q1_SW_2021_115	57.765	10.808	13	6470	32.1	Ctenophora	Mnemiopsis leidyi		1		23	1	0.00015456	0.154559505	0.00496136	0.001024815	0.032896547	Jaspers, C., Møller, E.F., Kiørboe, T., 2015. Reproduction rates under variable food conditions and starvation in Mnemiopsis leidyi: Significance for the invasion success of a ctenophore. J. Plankton Res. 37, 1011-1018.	Average size	Average size
Sweden	SW	winter	IBTS_Q1	IBTS_Q1_SW_2021	24	1	2021	North-sea/Baltic-sea	IBTS_Q1_SW_2021_115	57.765	10.808	13	6470	32.1	Ctenophora	Mnemiopsis leidyi		1		23	1	0.00015456	0.154559505	0.00496136	0.001024815	0.032896547	Jaspers, C., Møller, E.F., Kiørboe, T., 2015. Reproduction rates under variable food conditions and starvation in Mnemiopsis leidyi: Significance for the invasion success of a ctenophore. J. Plankton Res. 37, 1011-1018.	Average size	Average size
Sweden	SW	winter	IBTS_Q1	IBTS_Q1_SW_2021	24	1	2021	North-sea/Baltic-sea	IBTS_Q1_SW_2021_115	57.765	10.808	13	6470	32.1	Ctenophora	Mnemiopsis leidyi		1		23	1	0.00015456	0.154559505	0.00496136	0.001024815	0.032896547	Jaspers, C., Møller, E.F., Kiørboe, T., 2015. Reproduction rates under variable food conditions and starvation in Mnemiopsis leidyi: Significance for the invasion success of a ctenophore. J. Plankton Res. 37, 1011-1018.	Average size	Average size
Sweden	SW	winter	IBTS_Q1	IBTS_Q1_SW_2021	24	1	2021	North-sea/Baltic-sea	IBTS_Q1_SW_2021_115	57.765	10.808	13	6470	32.1	Ctenophora	Mnemiopsis leidyi		1		23	1	0.00015456	0.154559505	0.00496136	0.001024815	0.032896547	Jaspers, C., Møller, E.F., Kiørboe, T., 2015. Reproduction rates under variable food conditions and starvation in Mnemiopsis leidyi: Significance for the invasion success of a ctenophore. J. Plankton Res. 37, 1011-1018.	Average size	Average size
Sweden	SW	winter	IBTS_Q1	IBTS_Q1_SW_2021	24	1	2021	North-sea/Baltic-sea	IBTS_Q1_SW_2021_115	57.765	10.808	13	6470	32.1	Ctenophora	Mnemiopsis leidyi		1		23	1	0.00015456	0.154559505	0.00496136	0.001024815	0.032896547	Jaspers, C., Møller, E.F., Kiørboe, T., 2015. Reproduction rates under variable food conditions and starvation in Mnemiopsis leidyi: Significance for the invasion success of a ctenophore. J. Plankton Res. 37, 1011-1018.	Average size	Average size
Sweden	SW	winter	IBTS_Q1	IBTS_Q1_SW_2021	24	1	2021	North-sea/Baltic-sea	IBTS_Q1_SW_2021_115	57.765	10.808	13	6470	32.1	Ctenophora	Mnemiopsis leidyi		1		23	1	0.00015456	0.154559505	0.00496136	0.001024815	0.032896547	Jaspers, C., Møller, E.F., Kiørboe, T., 2015. Reproduction rates under variable food conditions and starvation in Mnemiopsis leidyi: Significance for the invasion success of a ctenophore. J. Plankton Res. 37, 1011-1018.	Average size	Average size
Sweden	SW	winter	IBTS_Q1	IBTS_Q1_SW_2021	24	1	2021	North-sea/Baltic-sea	IBTS_Q1_SW_2021_115	57.765	10.808	13	6470	32.1	Ctenophora	Mnemiopsis leidyi		1		23	1	0.00015456	0.154559505	0.00496136	0.001024815	0.032896547	Jaspers, C., Møller, E.F., Kiørboe, T., 2015. Reproduction rates under variable food conditions and starvation in Mnemiopsis leidyi: Significance for the invasion success of a ctenophore. J. Plankton Res. 37, 1011-1018.	Average size	Average size
Sweden	SW	winter	IBTS_Q1	IBTS_Q1_SW_2021	24	1	2021	North-sea/Baltic-sea	IBTS_Q1_SW_2021_115	57.765	10.808	13	6470	32.1	Ctenophora	Mnemiopsis leidyi		1		23	1	0.00015456	0.154559505	0.00496136	0.001024815	0.032896547	Jaspers, C., Møller, E.F., Kiørboe, T., 2015. Reproduction rates under variable food conditions and starvation in Mnemiopsis leidyi: Significance for the invasion success of a ctenophore. J. Plankton Res. 37, 1011-1018.	Average size	Average size
Sweden	SW	winter	IBTS_Q1	IBTS_Q1_SW_2021	24	1	2021	North-sea/Baltic-sea	IBTS_Q1_SW_2021_115	57.765	10.808	13	6470	32.1	Ctenophora	Mnemiopsis leidyi		1		23	1	0.00015456	0.154559505	0.00496136	0.001024815	0.032896547	Jaspers, C., Møller, E.F., Kiørboe, T., 2015. Reproduction rates under variable food conditions and starvation in Mnemiopsis leidyi: Significance for the invasion success of a ctenophore. J. Plankton Res. 37, 1011-1018.	Average size	Average size
Sweden	SW	winter	IBTS_Q1	IBTS_Q1_SW_2021	24	1	2021	North-sea/Baltic-sea	IBTS_Q1_SW_2021_115	57.765	10.808	13	6470	32.1	Ctenophora	Mnemiopsis leidyi		1		23	1	0.00015456	0.154559505	0.00496136	0.001024815	0.032896547	Jaspers, C., Møller, E.F., Kiørboe, T., 2015. Reproduction rates under variable food conditions and starvation in Mnemiopsis leidyi: Significance for the invasion success of a ctenophore. J. Plankton Res. 37, 1011-1018.	Average size	Average size
Sweden	SW	winter	IBTS_Q1	IBTS_Q1_SW_2021	24	1	2021	North-sea/Baltic-sea	IBTS_Q1_SW_2021_115	57.765	10.808	13	6470	32.1	Ctenophora	Mnemiopsis leidyi		1		23	1	0.00015456	0.154559505	0.00496136	0.001024815	0.032896547	Jaspers, C., Møller, E.F., Kiørboe, T., 2015. Reproduction rates under variable food conditions and starvation in Mnemiopsis leidyi: Significance for the invasion success of a ctenophore. J. Plankton Res. 37, 1011-1018.	Average size	Average size
Sweden	SW	winter	IBTS_Q1	IBTS_Q1_SW_2021	24	1	2021	North-sea/Baltic-sea	IBTS_Q1_SW_2021_115	57.765	10.808	13	6470	32.1	Ctenophora	Mnemiopsis leidyi		1		23	1	0.00015456	0.154559505	0.00496136	0.001024815	0.032896547	Jaspers, C., Møller, E.F., Kiørboe, T., 2015. Reproduction rates under variable food conditions and starvation in Mnemiopsis leidyi: Significance for the invasion success of a ctenophore. J. Plankton Res. 37, 1011-1018.	Average size	Average size
Sweden	SW	winter	IBTS_Q1	IBTS_Q1_SW_2021	24	1	2021	North-sea/Baltic-sea	IBTS_Q1_SW_2021_115	57.765	10.808	13	6470	32.1	Ctenophora	Mnemiopsis leidyi		1		23	1	0.00015456	0.154559505	0.00496136	0.001024815	0.032896547	Jaspers, C., Møller, E.F., Kiørboe, T., 2015. Reproduction rates under variable food conditions and starvation in Mnemiopsis leidyi: Significance for the invasion success of a ctenophore. J. Plankton Res. 37, 1011-1018.	Average size	Average size
Sweden	SW	winter	IBTS_Q1	IBTS_Q1_SW_2021	24	1	2021	North-sea/Baltic-sea	IBTS_Q1_SW_2021_115	57.765	10.808	13	6470	32.1	Ctenophora	Mnemiopsis leidyi		1		23	1	0.00015456	0.154559505	0.00496136	0.001024815	0.032896547	Jaspers, C., Møller, E.F., Kiørboe, T., 2015. Reproduction rates under variable food conditions and starvation in Mnemiopsis leidyi: Significance for the invasion success of a ctenophore. J. Plankton Res. 37, 1011-1018.	Average size	Average size
Sweden	SW	winter	IBTS_Q1	IBTS_Q1_SW_2021	24	1	2021	North-sea/Baltic-sea	IBTS_Q1_SW_2021_115	57.765	10.808	13	6470	32.1	Ctenophora	Mnemiopsis leidyi		1		23	1	0.00015456	0.154559505	0.00496136	0.001024815	0.032896547	Jaspers, C., Møller, E.F., Kiørboe, T., 2015. Reproduction rates under variable food conditions and starvation in Mnemiopsis leidyi: Significance for the invasion success of a ctenophore. J. Plankton Res. 37, 1011-1018.	Average size	Average size
Sweden	SW	winter	IBTS_Q1	IBTS_Q1_SW_2021	24	1	2021	North-sea/Baltic-sea	IBTS_Q1_SW_2021_115	57.765	10.808	13	6470	32.1	Ctenophora	Mnemiopsis leidyi		1		23	1	0.00015456	0.154559505	0.00496136	0.001024815	0.032896547	Jaspers, C., Møller, E.F., Kiørboe, T., 2015. Reproduction rates under variable food conditions and starvation in Mnemiopsis leidyi: Significance for the invasion success of a ctenophore. J. Plankton Res. 37, 1011-1018.	Average size	Average size
Sweden	SW	winter	IBTS_Q1	IBTS_Q1_SW_2021	24	1	2021	North-sea/Baltic-sea	IBTS_Q1_SW_2021_115	57.765	10.808	13	6470	32.1	Ctenophora	Mnemiopsis leidyi		1		23	1	0.00015456	0.154559505	0.00496136	0.001024815	0.032896547	Jaspers, C., Møller, E.F., Kiørboe, T., 2015. Reproduction rates under variable food conditions and starvation in Mnemiopsis leidyi: Significance for the invasion success of a ctenophore. J. Plankton Res. 37, 1011-1018.	Average size	Average size
Sweden	SW	winter	IBTS_Q1	IBTS_Q1_SW_2021	24	1	2021	North-sea/Baltic-sea	IBTS_Q1_SW_2021_115	57.765	10.808	13	6470	32.1	Ctenophora	Mnemiopsis leidyi		1		23	1	0.00015456	0.154559505	0.00496136	0.001024815	0.032896547	Jaspers, C., Møller, E.F., Kiørboe, T., 2015. Reproduction rates under variable food conditions and starvation in Mnemiopsis leidyi: Significance for the invasion success of a ctenophore. J. Plankton Res. 37, 1011-1018.	Average size	Average size
Sweden	SW	winter	IBTS_Q1	IBTS_Q1_SW_2021	24	1	2021	North-sea/Baltic-sea	IBTS_Q1_SW_2021_115	57.765	10.808	13	6470	32.1	Ctenophora	Mnemiopsis leidyi		1		23	1	0.00015456	0.154559505	0.00496136	0.001024815	0.032896547	Jaspers, C., Møller, E.F., Kiørboe, T., 2015. Reproduction rates under variable food conditions and starvation in Mnemiopsis leidyi: Significance for the invasion success of a ctenophore. J. Plankton Res. 37, 1011-1018.	Average size	Average size
Sweden	SW	winter	IBTS_Q1	IBTS_Q1_SW_2021	24	1	2021	North-sea/Baltic-sea	IBTS_Q1_SW_2021_115	57.765	10.808	13	6470	32.1	Ctenophora	Mnemiopsis leidyi		1		23	1	0.00015456	0.154559505	0.00496136	0.001024815	0.032896547	Jaspers, C., Møller, E.F., Kiørboe, T., 2015. Reproduction rates under variable food conditions and starvation in Mnemiopsis leidyi: Significance for the invasion success of a ctenophore. J. Plankton Res. 37, 1011-1018.	Average size	Average size
Sweden	SW	winter	IBTS_Q1	IBTS_Q1_SW_2021	24	1	2021	North-sea/Baltic-sea	IBTS_Q1_SW_2021_115	57.765	10.808	13	6470	32.1	Ctenophora	Mnemiopsis leidyi		1		23	1	0.00015456	0.154559505	0.00496136	0.001024815	0.032896547	Jaspers, C., Møller, E.F., Kiørboe, T., 2015. Reproduction rates under variable food conditions and starvation in Mnemiopsis leidyi: Significance for the invasion success of a ctenophore. J. Plankton Res. 37, 1011-1018.	Average size	Average size
Sweden	SW	winter	IBTS_Q1	IBTS_Q1_SW_2021	24	1	2021	North-sea/Baltic-sea	IBTS_Q1_SW_2021_115	57.765	10.808	13	6470	32.1	Ctenophora	Mnemiopsis leidyi		1		23	1	0.00015456	0.154559505	0.00496136	0.001024815	0.032896547	Jaspers, C., Møller, E.F., Kiørboe, T., 2015. Reproduction rates under variable food conditions and starvation in Mnemiopsis leidyi: Significance for the invasion success of a ctenophore. J. Plankton Res. 37, 1011-1018.	Average size	Average size
Sweden	SW	winter	IBTS_Q1	IBTS_Q1_SW_2021	24	1	2021	North-sea/Baltic-sea	IBTS_Q1_SW_2021_115	57.765	10.808	13	6470	32.1	Ctenophora	Mnemiopsis leidyi		1		23	1	0.00015456	0.154559505	0.00496136	0.001024815	0.032896547	Jaspers, C., Møller, E.F., Kiørboe, T., 2015. Reproduction rates under variable food conditions and starvation in Mnemiopsis leidyi: Significance for the invasion success of a ctenophore. J. Plankton Res. 37, 1011-1018.	Average size	Average size
Sweden	SW	winter	IBTS_Q1	IBTS_Q1_SW_2021	24	1	2021	North-sea/Baltic-sea	IBTS_Q1_SW_2021_115	57.765	10.808	13	6470	32.1	Ctenophora	Mnemiopsis leidyi		1		23	1	0.00015456	0.154559505	0.00496136	0.001024815	0.032896547	Jaspers, C., Møller, E.F., Kiørboe, T., 2015. Reproduction rates under variable food conditions and starvation in Mnemiopsis leidyi: Significance for the invasion success of a ctenophore. J. Plankton Res. 37, 1011-1018.	Average size	Average size
Sweden	SW	winter	IBTS_Q1	IBTS_Q1_SW_2021	24	1	2021	North-sea/Baltic-sea	IBTS_Q1_SW_2021_115	57.765	10.808	13	6470	32.1	Ctenophora	Mnemiopsis leidyi		1		23	1	0.00015456	0.154559505	0.00496136	0.001024815	0.032896547	Jaspers, C., Møller, E.F., Kiørboe, T., 2015. Reproduction rates under variable food conditions and starvation in Mnemiopsis leidyi: Significance for the invasion success of a ctenophore. J. Plankton Res. 37, 1011-1018.	Average size	Average size
Sweden	SW	winter	IBTS_Q1	IBTS_Q1_SW_2021	24	1	2021	North-sea/Baltic-sea	IBTS_Q1_SW_2021_115	57.765	10.808	13	6470	32.1	Ctenophora	Mnemiopsis leidyi		1		23	1	0.00015456	0.154559505	0.00496136	0.001024815	0.032896547	Jaspers, C., Møller, E.F., Kiørboe, T., 2015. Reproduction rates under variable food conditions and starvation in Mnemiopsis leidyi: Significance for the invasion success of a ctenophore. J. Plankton Res. 37, 1011-1018.	Average size	Average size
Sweden	SW	winter	IBTS_Q1	IBTS_Q1_SW_2021	24	1	2021	North-sea/Baltic-sea	IBTS_Q1_SW_2021_115	57.765	10.808	13	6470	32.1	Ctenophora	Mnemiopsis leidyi		1		23	1	0.00015456	0.154559505	0.00496136	0.001024815	0.032896547	Jaspers, C., Møller, E.F., Kiørboe, T., 2015. Reproduction rates under variable food conditions and starvation in Mnemiopsis leidyi: Significance for the invasion success of a ctenophore. J. Plankton Res. 37, 1011-1018.	Average size	Average size
Sweden	SW	winter	IBTS_Q1	IBTS_Q1_SW_2021	24	1	2021	North-sea/Baltic-sea	IBTS_Q1_SW_2021_115	57.765	10.808	13	6470	32.1	Ctenophora	Mnemiopsis leidyi		1		23	1	0.00015456	0.154559505	0.00496136	0.001024815	0.032896547	Jaspers, C., Møller, E.F., Kiørboe, T., 2015. Reproduction rates under variable food conditions and starvation in Mnemiopsis leidyi: Significance for the invasion success of a ctenophore. J. Plankton Res. 37, 1011-1018.	Average size	Average size
Sweden	SW	winter	IBTS_Q1	IBTS_Q1_SW_2021	24	1	2021	North-sea/Baltic-sea	IBTS_Q1_SW_2021_115	57.765	10.808	13	6470	32.1	Ctenophora	Mnemiopsis leidyi		1		23	1	0.00015456	0.154559505	0.00496136	0.001024815	0.032896547	Jaspers, C., Møller, E.F., Kiørboe, T., 2015. Reproduction rates under variable food conditions and starvation in Mnemiopsis leidyi: Significance for the invasion success of a ctenophore. J. Plankton Res. 37, 1011-1018.	Average size	Average size
Sweden	SW	winter	IBTS_Q1	IBTS_Q1_SW_2021	24	1	2021	North-sea/Baltic-sea	IBTS_Q1_SW_2021_115	57.765	10.808	13	6470	32.1	Ctenophora	Mnemiopsis leidyi		1		23	1	0.00015456	0.154559505	0.00496136	0.001024815	0.032896547	Jaspers, C., Møller, E.F., Kiørboe, T., 2015. Reproduction rates under variable food conditions and starvation in Mnemiopsis leidyi: Significance for the invasion success of a ctenophore. J. Plankton Res. 37, 1011-1018.	Average size	Average size
Sweden	SW	winter	IBTS_Q1	IBTS_Q1_SW_2021	24	1	2021	North-sea/Baltic-sea	IBTS_Q1_SW_2021_115	57.765	10.808	13	6470	32.1	Ctenophora	Mnemiopsis leidyi		1		23	1	0.00015456	0.154559505	0.00496136	0.001024815	0.032896547	Jaspers, C., Møller, E.F., Kiørboe, T., 2015. Reproduction rates under variable food conditions and starvation in Mnemiopsis leidyi: Significance for the invasion success of a ctenophore. J. Plankton Res. 37, 1011-1018.	Average size	Average size
Sweden	SW	winter	IBTS_Q1	IBTS_Q1_SW_2021	24	1	2021	North-sea/Baltic-sea	IBTS_Q1_SW_2021_115	57.765	10.808	13	6470	32.1	Ctenophora	Mnemiopsis leidyi		1		23	1	0.00015456	0.154559505	0.00496136	0.001024815	0.032896547	Jaspers, C., Møller, E.F., Kiørboe, T., 2015. Reproduction rates under variable food conditions and starvation in Mnemiopsis leidyi: Significance for the invasion success of a ctenophore. J. Plankton Res. 37, 1011-1018.	Average size	Average size
Sweden	SW	winter	IBTS_Q1	IBTS_Q1_SW_2021	24	1	2021	North-sea/Baltic-sea	IBTS_Q1_SW_2021_115	57.765	10.808	13	6470	32.1	Ctenophora	Mnemiopsis leidyi		1		23	1	0.00015456	0.154559505	0.00496136	0.001024815	0.032896547	Jaspers, C., Møller, E.F., Kiørboe, T., 2015. Reproduction rates under variable food conditions and starvation in Mnemiopsis leidyi: Significance for the invasion success of a ctenophore. J. Plankton Res. 37, 1011-1018.	Average size	Average size
Sweden	SW	winter	IBTS_Q1	IBTS_Q1_SW_2021	24	1	2021	North-sea/Baltic-sea	IBTS_Q1_SW_2021_115	57.765	10.808	13	6470	32.1	Ctenophora	Mnemiopsis leidyi		1		23	1	0.00015456	0.154559505	0.00496136	0.001024815	0.032896547	Jaspers, C., Møller, E.F., Kiørboe, T., 2015. Reproduction rates under variable food conditions and starvation in Mnemiopsis leidyi: Significance for the invasion success of a ctenophore. J. Plankton Res. 37, 1011-1018.	Average size	Average size
Sweden	SW	winter	IBTS_Q1	IBTS_Q1_SW_2021	24	1	2021	North-sea/Baltic-sea	IBTS_Q1_SW_2021_115	57.765	10.808	13	6470	32.1	Ctenophora	Mnemiopsis leidyi		1		23	1	0.00015456	0.154559505	0.00496136	0.001024815	0.032896547	Jaspers, C., Møller, E.F., Kiørboe, T., 2015. Reproduction rates under variable food conditions and starvation in Mnemiopsis leidyi: Significance for the invasion success of a ctenophore. J. Plankton Res. 37, 1011-1018.	Average size	Average size
Sweden	SW	winter	IBTS_Q1	IBTS_Q1_SW_2021	24	1	2021	North-sea/Baltic-sea	IBTS_Q1_SW_2021_115	57.765	10.808	13	6470	32.1	Ctenophora	Mnemiopsis leidyi		1		23	1	0.00015456	0.154559505	0.00496136	0.001024815	0.032896547	Jaspers, C., Møller, E.F., Kiørboe, T., 2015. Reproduction rates under variable food conditions and starvation in Mnemiopsis leidyi: Significance for the invasion success of a ctenophore. J. Plankton Res. 37, 1011-1018.	Average size	Average size
Sweden	SW	winter	IBTS_Q1	IBTS_Q1_SW_2021	24	1	2021	North-sea/Baltic-sea	IBTS_Q1_SW_2021_115	57.765	10.808	13	6470	32.1	Ctenophora	Mnemiopsis leidyi		1		23	1	0.00015456	0.154559505	0.00496136	0.001024815	0.032896547	Jaspers, C., Møller, E.F., Kiørboe, T., 2015. Reproduction rates under variable food conditions and starvation in Mnemiopsis leidyi: Significance for the invasion success of a ctenophore. J. Plankton Res. 37, 1011-1018.	Average size	Average size
Sweden	SW	winter	IBTS_Q1	IBTS_Q1_SW_2021	24	1	2021	North-sea/Baltic-sea	IBTS_Q1_SW_2021_115	57.765	10.808	13	6470	32.1	Ctenophora	Mnemiopsis leidyi		1		23	1	0.00015456	0.154559505	0.00496136	0.001024815	0.032896547	Jaspers, C., Møller, E.F., Kiørboe, T., 2015. Reproduction rates under variable food conditions and starvation in Mnemiopsis leidyi: Significance for the invasion success of a ctenophore. J. Plankton Res. 37, 1011-1018.	Average size	Average size
Sweden	SW	winter	IBTS_Q1	IBTS_Q1_SW_2021	24	1	2021	North-sea/Baltic-sea	IBTS_Q1_SW_2021_115	57.765	10.808	13	6470	32.1	Ctenophora	Mnemiopsis leidyi		1		23	1	0.00015456	0.154559505	0.00496136	0.001024815	0.032896547	Jaspers, C., Møller, E.F., Kiørboe, T., 2015. Reproduction rates under variable food conditions and starvation in Mnemiopsis leidyi: Significance for the invasion success of a ctenophore. J. Plankton Res. 37, 1011-1018.	Average size	Average size
Sweden	SW	winter	IBTS_Q1	IBTS_Q1_SW_2021	24	1	2021	North-sea/Baltic-sea	IBTS_Q1_SW_2021_115	57.765	10.808	13	6470	32.1	Ctenophora	Mnemiopsis leidyi		1		23	1	0.00015456	0.154559505	0.00496136	0.001024815	0.032896547	Jaspers, C., Møller, E.F., Kiørboe, T., 2015. Reproduction rates under variable food conditions and starvation in Mnemiopsis leidyi: Significance for the invasion success of a ctenophore. J. Plankton Res. 37, 1011-1018.	Average size	Average size
Sweden	SW	winter	IBTS_Q1	IBTS_Q1_SW_2021	24	1	2021	North-sea/Baltic-sea	IBTS_Q1_SW_2021_115	57.765	10.808	13	6470	32.1	Ctenophora	Mnemiopsis leidyi		1		23	1	0.00015456	0.154559505	0.00496136	0.001024815	0.032896547	Jaspers, C., Møller, E.F., Kiørboe, T., 2015. Reproduction rates under variable food conditions and starvation in Mnemiopsis leidyi: Significance for the invasion success of a ctenophore. J. Plankton Res. 37, 1011-1018.	Average size	Average size
Sweden	SW	winter	IBTS_Q1	IBTS_Q1_SW_2021	24	1	2021	North-sea/Baltic-sea	IBTS_Q1_SW_2021_115	57.765	10.808	13	6470	32.1	Ctenophora	Mnemiopsis leidyi		1		23	1	0.00015456	0.154559505	0.00496136	0.001024815	0.032896547	Jaspers, C., Møller, E.F., Kiørboe, T., 2015. Reproduction rates under variable food conditions and starvation in Mnemiopsis leidyi: Significance for the invasion success of a ctenophore. J. Plankton Res. 37, 1011-1018.	Average size	Average size
Sweden	SW	winter	IBTS_Q1	IBTS_Q1_SW_2021	24	1	2021	North-sea/Baltic-sea	IBTS_Q1_SW_2021_115	57.765	10.808	13	6470	32.1	Ctenophora	Mnemiopsis leidyi		1		23	1	0.00015456	0.154559505	0.00496136	0.001024815	0.032896547	Jaspers, C., Møller, E.F., Kiørboe, T., 2015. Reproduction rates under variable food conditions and starvation in Mnemiopsis leidyi: Significance for the invasion success of a ctenophore. J. Plankton Res. 37, 1011-1018.	Average size	Average size
Sweden	SW	winter	IBTS_Q1	IBTS_Q1_SW_2021	24	1	2021	North-sea/Baltic-sea	IBTS_Q1_SW_2021_115	57.765	10.808	13	6470	32.1	Ctenophora	Mnemiopsis leidyi		1		23	1	0.00015456	0.154559505	0.00496136	0.001024815	0.032896547	Jaspers, C., Møller, E.F., Kiørboe, T., 2015. Reproduction rates under variable food conditions and starvation in Mnemiopsis leidyi: Significance for the invasion success of a ctenophore. J. Plankton Res. 37, 1011-1018.	Average size	Average size
Sweden	SW	winter	IBTS_Q1	IBTS_Q1_SW_2021	24	1	2021	North-sea/Baltic-sea	IBTS_Q1_SW_2021_115	57.765	10.808	13	6470	32.1	Ctenophora	Mnemiopsis leidyi		1		23	1	0.00015456	0.154559505	0.00496136	0.001024815	0.032896547	Jaspers, C., Møller, E.F., Kiørboe, T., 2015. Reproduction rates under variable food conditions and starvation in Mnemiopsis leidyi: Significance for the invasion success of a ctenophore. J. Plankton Res. 37, 1011-1018.	Average size	Average size
Sweden	SW	winter	IBTS_Q1	IBTS_Q1_SW_2021	24	1	2021	North-sea/Baltic-sea	IBTS_Q1_SW_2021_115	57.765	10.808	13	6470	32.1	Ctenophora	Mnemiopsis leidyi		1		23	1	0.00015456	0.154559505	0.00496136	0.001024815	0.032896547	Jaspers, C., Møller, E.F., Kiørboe, T., 2015. Reproduction rates under variable food conditions and starvation in Mnemiopsis leidyi: Significance for the invasion success of a ctenophore. J. Plankton Res. 37, 1011-1018.	Average size	Average size
Sweden	SW	winter	IBTS_Q1	IBTS_Q1_SW_2021	24	1	2021	North-sea/Baltic-sea	IBTS_Q1_SW_2021_115	57.765	10.808	13	6470	32.1	Ctenophora	Mnemiopsis leidyi		1		23	1	0.00015456	0.154559505	0.00496136	0.001024815	0.032896547	Jaspers, C., Møller, E.F., Kiørboe, T., 2015. Reproduction rates under variable food conditions and starvation in Mnemiopsis leidyi: Significance for the invasion success of a ctenophore. J. Plankton Res. 37, 1011-1018.	Average size	Average size
Sweden	SW	winter	IBTS_Q1	IBTS_Q1_SW_2021	24	1	2021	North-sea/Baltic-sea	IBTS_Q1_SW_2021_115	57.765	10.808	13	6470	32.1	Ctenophora	Mnemiopsis leidyi		1		23	1	0.00015456	0.154559505	0.00496136	0.001024815	0.032896547	Jaspers, C., Møller, E.F., Kiørboe, T., 2015. Reproduction rates under variable food conditions and starvation in Mnemiopsis leidyi: Significance for the invasion success of a ctenophore. J. Plankton Res. 37, 1011-1018.	Average size	Average size
Sweden	SW	winter	IBTS_Q1	IBTS_Q1_SW_2021	24	1	2021	North-sea/Baltic-sea	IBTS_Q1_SW_2021_115	57.765	10.808	13	6470	32.1	Ctenophora	Mnemiopsis leidyi		1		23	1	0.00015456	0.154559505	0.00496136	0.001024815	0.032896547	Jaspers, C., Møller, E.F., Kiørboe, T., 2015. Reproduction rates under variable food conditions and starvation in Mnemiopsis leidyi: Significance for the invasion success of a ctenophore. J. Plankton Res. 37, 1011-1018.	Average size	Average size
Sweden	SW	winter	IBTS_Q1	IBTS_Q1_SW_2021	24	1	2021	North-sea/Baltic-sea	IBTS_Q1_SW_2021_115	57.765	10.808	13	6470	32.1	Ctenophora	Mnemiopsis leidyi		1		23	1	0.00015456	0.154559505	0.00496136	0.001024815	0.032896547	Jaspers, C., Møller, E.F., Kiørboe, T., 2015. Reproduction rates under variable food conditions and starvation in Mnemiopsis leidyi: Significance for the invasion success of a ctenophore. J. Plankton Res. 37, 1011-1018.	Average size	Average size
Sweden	SW	winter	IBTS_Q1	IBTS_Q1_SW_2021	24	1	2021	North-sea/Baltic-sea	IBTS_Q1_SW_2021_115	57.765	10.808	13	6470	32.1	Ctenophora	Mnemiopsis leidyi		1		23	1	0.00015456	0.154559505	0.00496136	0.001024815	0.032896547	Jaspers, C., Møller, E.F., Kiørboe, T., 2015. Reproduction rates under variable food conditions and starvation in Mnemiopsis leidyi: Significance for the invasion success of a ctenophore. J. Plankton Res. 37, 1011-1018.	Average size	Average size
Sweden	SW	winter	IBTS_Q1	IBTS_Q1_SW_2021	24	1	2021	North-sea/Baltic-sea	IBTS_Q1_SW_2021_115	57.765	10.808	13	6470	32.1	Ctenophora	Mnemiopsis leidyi		1		23	1	0.00015456	0.154559505	0.00496136	0.001024815	0.032896547	Jaspers, C., Møller, E.F., Kiørboe, T., 2015. Reproduction rates under variable food conditions and starvation in Mnemiopsis leidyi: Significance for the invasion success of a ctenophore. J. Plankton Res. 37, 1011-1018.	Average size	Average size
Sweden	SW	winter	IBTS_Q1	IBTS_Q1_SW_2021	24	1	2021	North-sea/Baltic-sea	IBTS_Q1_SW_2021_115	57.765	10.808	13	6470	32.1	Ctenophora	Mnemiopsis leidyi		1		23	1	0.00015456	0.154559505	0.00496136	0.001024815	0.032896547	Jaspers, C., Møller, E.F., Kiørboe, T., 2015. Reproduction rates under variable food conditions and starvation in Mnemiopsis leidyi: Significance for the invasion success of a ctenophore. J. Plankton Res. 37, 1011-1018.	Average size	Average size
Sweden	SW	winter	IBTS_Q1	IBTS_Q1_SW_2021	24	1	2021	North-sea/Baltic-sea	IBTS_Q1_SW_2021_115	57.765	10.808	13	6470	32.1	Ctenophora	Mnemiopsis leidyi		1		23	1	0.00015456	0.154559505	0.00496136	0.001024815	0.032896547	Jaspers, C., Møller, E.F., Kiørboe, T., 2015. Reproduction rates under variable food conditions and starvation in Mnemiopsis leidyi: Significance for the invasion success of a ctenophore. J. Plankton Res. 37, 1011-1018.	Average size	Average size
Sweden	SW	winter	IBTS_Q1	IBTS_Q1_SW_2021	24	1	2021	North-sea/Baltic-sea	IBTS_Q1_SW_2021_115	57.765	10.808	13	6470	32.1	Ctenophora	Mnemiopsis leidyi		1		23	1	0.00015456	0.154559505	0.00496136	0.001024815	0.032896547	Jaspers, C., Møller, E.F., Kiørboe, T., 2015. Reproduction rates under variable food conditions and starvation in Mnemiopsis leidyi: Significance for the invasion success of a ctenophore. J. Plankton Res. 37, 1011-1018.	Average size	Average size
Sweden	SW	winter	IBTS_Q1	IBTS_Q1_SW_2021	24	1	2021	North-sea/Baltic-sea	IBTS_Q1_SW_2021_115	57.765	10.808	13	6470	32.1	Ctenophora	Mnemiopsis leidyi		1		23	1	0.00015456	0.154559505	0.00496136	0.001024815	0.032896547	Jaspers, C., Møller, E.F., Kiørboe, T., 2015. Reproduction rates under variable food conditions and starvation in Mnemiopsis leidyi: Significance for the invasion success of a ctenophore. J. Plankton Res. 37, 1011-1018.	Average size	Average size
Sweden	SW	winter	IBTS_Q1	IBTS_Q1_SW_2021	24	1	2021	North-sea/Baltic-sea	IBTS_Q1_SW_2021_115	57.765	10.808	13	6470	32.1	Ctenophora	Mnemiopsis leidyi		1		23	1	0.00015456	0.154559505	0.00496136	0.001024815	0.032896547	Jaspers, C., Møller, E.F., Kiørboe, T., 2015. Reproduction rates under variable food conditions and starvation in Mnemiopsis leidyi: Significance for the invasion success of a ctenophore. J. Plankton Res. 37, 1011-1018.	Average size	Average size
Sweden	SW	winter	IBTS_Q1	IBTS_Q1_SW_2021	24	1	2021	North-sea/Baltic-sea	IBTS_Q1_SW_2021_115	57.765	10.808	13	6470	32.1	Ctenophora	Mnemiopsis leidyi		1		23	1	0.00015456	0.154559505	0.00496136	0.001024815	0.032896547	Jaspers, C., Møller, E.F., Kiørboe, T., 2015. Reproduction rates under variable food conditions and starvation in Mnemiopsis leidyi: Significance for the invasion success of a ctenophore. J. Plankton Res. 37, 1011-1018.	Average size	Average size
Sweden	SW	winter	IBTS_Q1	IBTS_Q1_SW_2021	24	1	2021	North-sea/Baltic-sea	IBTS_Q1_SW_2021_115	57.765	10.808	13	6470	32.1	Ctenophora	Mnemiopsis leidyi		1		23	1	0.00015456	0.154559505	0.00496136	0.001024815	0.032896547	Jaspers, C., Møller, E.F., Kiørboe, T., 2015. Reproduction rates under variable food conditions and starvation in Mnemiopsis leidyi: Significance for the invasion success of a ctenophore. J. Plankton Res. 37, 1011-1018.	Average size	Average size
Sweden	SW	winter	IBTS_Q1	IBTS_Q1_SW_2021	24	1	2021	North-sea/Baltic-sea	IBTS_Q1_SW_2021_115	57.765	10.808	13	6470	32.1	Ctenophora	Mnemiopsis leidyi		1		23	1	0.00015456	0.154559505	0.00496136	0.001024815	0.032896547	Jaspers, C., Møller, E.F., Kiørboe, T., 2015. Reproduction rates under variable food conditions and starvation in Mnemiopsis leidyi: Significance for the invasion success of a ctenophore. J. Plankton Res. 37, 1011-1018.	Average size	Average size
Sweden	SW	winter	IBTS_Q1	IBTS_Q1_SW_2021	24	1	2021	North-sea/Baltic-sea	IBTS_Q1_SW_2021_115	57.765	10.808	13	6470	32.1	Ctenophora	Mnemiopsis leidyi		1		23	1	0.00015456	0.154559505	0.00496136	0.001024815	0.032896547	Jaspers, C., Møller, E.F., Kiørboe, T., 2015. Reproduction rates under variable food conditions and starvation in Mnemiopsis leidyi: Significance for the invasion success of a ctenophore. J. Plankton Res. 37, 1011-1018.	Average size	Average size
Sweden	SW	winter	IBTS_Q1	IBTS_Q1_SW_2021	24	1	2021	North-sea/Baltic-sea	IBTS_Q1_SW_2021_115	57.765	10.808	13	6470	32.1	Ctenophora	Mnemiopsis leidyi		1		23	1	0.00015456	0.154559505	0.00496136	0.001024815	0.032896547	Jaspers, C., Møller, E.F., Kiørboe, T., 2015. Reproduction rates under variable food conditions and starvation in Mnemiopsis leidyi: Significance for the invasion success of a ctenophore. J. Plankton Res. 37, 1011-1018.	Average size	Average size
Sweden	SW	winter	IBTS_Q1	IBTS_Q1_SW_2021	24	1	2021	North-sea/Baltic-sea	IBTS_Q1_SW_2021_115	57.765	10.808	13	6470	32.1	Ctenophora	Mnemiopsis leidyi		1		23	1	0.00015456	0.154559505	0.00496136	0.001024815	0.032896547	Jaspers, C., Møller, E.F., Kiørboe, T., 2015. Reproduction rates under variable food conditions and starvation in Mnemiopsis leidyi: Significance for the invasion success of a ctenophore. J. Plankton Res. 37, 1011-1018.	Average size	Average size
Sweden	SW	winter	IBTS_Q1	IBTS_Q1_SW_2021	24	1	2021	North-sea/Baltic-sea	IBTS_Q1_SW_2021_115	57.765	10.808	13	6470	32.1	Ctenophora	Mnemiopsis leidyi		1		23	1	0.00015456	0.154559505	0.00496136	0.001024815	0.032896547	Jaspers, C., Møller, E.F., Kiørboe, T., 2015. Reproduction rates under variable food conditions and starvation in Mnemiopsis leidyi: Significance for the invasion success of a ctenophore. J. Plankton Res. 37, 1011-1018.	Average size	Average size
Sweden	SW	winter	IBTS_Q1	IBTS_Q1_SW_2021	24	1	2021	North-sea/Baltic-sea	IBTS_Q1_SW_2021_115	57.765	10.808	13	6470	32.1	Ctenophora	Mnemiopsis leidyi		1		23	1	0.00015456	0.154559505	0.00496136	0.001024815	0.032896547	Jaspers, C., Møller, E.F., Kiørboe, T., 2015. Reproduction rates under variable food conditions and starvation in Mnemiopsis leidyi: Significance for the invasion success of a ctenophore. J. Plankton Res. 37, 1011-1018.	Average size	Average size
Sweden	SW	winter	IBTS_Q1	IBTS_Q1_SW_2021	24	1	2021	North-sea/Baltic-sea	IBTS_Q1_SW_2021_115	57.765	10.808	13	6470	32.1	Ctenophora	Mnemiopsis leidyi		1		23	1	0.00015456	0.154559505	0.00496136	0.001024815	0.032896547	Jaspers, C., Møller, E.F., Kiørboe, T., 2015. Reproduction rates under variable food conditions and starvation in Mnemiopsis leidyi: Significance for the invasion success of a ctenophore. J. Plankton Res. 37, 1011-1018.	Average size	Average size
Sweden	SW	winter	IBTS_Q1	IBTS_Q1_SW_2021	24	1	2021	North-sea/Baltic-sea	IBTS_Q1_SW_2021_115	57.765	10.808	13	6470	32.1	Ctenophora	Mnemiopsis leidyi		1		23	1	0.00015456	0.154559505	0.00496136	0.001024815	0.032896547	Jaspers, C., Møller, E.F., Kiørboe, T., 2015. Reproduction rates under variable food conditions and starvation in Mnemiopsis leidyi: Significance for the invasion success of a ctenophore. J. Plankton Res. 37, 1011-1018.	Average size	Average size
Sweden	SW	winter	IBTS_Q1	IBTS_Q1_SW_2021	24	1	2021	North-sea/Baltic-sea	IBTS_Q1_SW_2021_115	57.765	10.808	13	6470	32.1	Ctenophora	Mnemiopsis leidyi		1		23	1	0.00015456	0.154559505	0.00496136	0.001024815	0.032896547	Jaspers, C., Møller, E.F., Kiørboe, T., 2015. Reproduction rates under variable food conditions and starvation in Mnemiopsis leidyi: Significance for the invasion success of a ctenophore. J. Plankton Res. 37, 1011-1018.	Average size	Average size
Sweden	SW	winter	IBTS_Q1	IBTS_Q1_SW_2021	24	1	2021	North-sea/Baltic-sea	IBTS_Q1_SW_2021_115	57.765	10.808	13	6470	32.1	Ctenophora	Mnemiopsis leidyi		1		23	1	0.00015456	0.154559505	0.00496136	0.001024815	0.032896547	Jaspers, C., Møller, E.F., Kiørboe, T., 2015. Reproduction rates under variable food conditions and starvation in Mnemiopsis leidyi: Significance for the invasion success of a ctenophore. J. Plankton Res. 37, 1011-1018.	Average size	Average size
Sweden	SW	winter	IBTS_Q1	IBTS_Q1_SW_2021	24	1	2021	North-sea/Baltic-sea	IBTS_Q1_SW_2021_115	57.765	10.808	13	6470	32.1	Ctenophora	Mnemiopsis leidyi		1		23	1	0.00015456	0.154559505	0.00496136	0.001024815	0.032896547	Jaspers, C., Møller, E.F., Kiørboe, T., 2015. Reproduction rates under variable food conditions and starvation in Mnemiopsis leidyi: Significance for the invasion success of a ctenophore. J. Plankton Res. 37, 1011-1018.	Average size	Average size
Sweden	SW	winter	IBTS_Q1	IBTS_Q1_SW_2021	24	1	2021	North-sea/Baltic-sea	IBTS_Q1_SW_2021_115	57.765	10.808	13	6470	32.1	Ctenophora	Mnemiopsis leidyi		1		23	1	0.00015456	0.154559505	0.00496136	0.001024815	0.032896547	Jaspers, C., Møller, E.F., Kiørboe, T., 2015. Reproduction rates under variable food conditions and starvation in Mnemiopsis leidyi: Significance for the invasion success of a ctenophore. J. Plankton Res. 37, 1011-1018.	Average size	Average size
Sweden	SW	winter	IBTS_Q1	IBTS_Q1_SW_2021	24	1	2021	North-sea/Baltic-sea	IBTS_Q1_SW_2021_115	57.765	10.808	13	6470	32.1	Ctenophora	Mnemiopsis leidyi		1		23	1	0.00015456	0.154559505	0.00496136	0.001024815	0.032896547	Jaspers, C., Møller, E.F., Kiørboe, T., 2015. Reproduction rates under variable food conditions and starvation in Mnemiopsis leidyi: Significance for the invasion success of a ctenophore. J. Plankton Res. 37, 1011-1018.	Average size	Average size
Sweden	SW	winter	IBTS_Q1	IBTS_Q1_SW_2021	24	1	2021	North-sea/Baltic-sea	IBTS_Q1_SW_2021_115	57.765	10.808	13	6470	32.1	Ctenophora	Mnemiopsis leidyi		1		23	1	0.00015456	0.154559505	0.00496136	0.001024815	0.032896547	Jaspers, C., Møller, E.F., Kiørboe, T., 2015. Reproduction rates under variable food conditions and starvation in Mnemiopsis leidyi: Significance for the invasion success of a ctenophore. J. Plankton Res. 37, 1011-1018.	Average size	Average size
Sweden	SW	winter	IBTS_Q1	IBTS_Q1_SW_2021	24	1	2021	North-sea/Baltic-sea	IBTS_Q1_SW_2021_115	57.765	10.808	13	6470	32.1	Ctenophora	Mnemiopsis leidyi		1		23	1	0.00015456	0.154559505	0.00496136	0.001024815	0.032896547	Jaspers, C., Møller, E.F., Kiørboe, T., 2015. Reproduction rates under variable food conditions and starvation in Mnemiopsis leidyi: Significance for the invasion success of a ctenophore. J. Plankton Res. 37, 1011-1018.	Average size	Average size
Sweden	SW	winter	IBTS_Q1	IBTS_Q1_SW_2021	24	1	2021	North-sea/Baltic-sea	IBTS_Q1_SW_2021_115	57.765	10.808	13	6470	32.1	Ctenophora	Mnemiopsis leidyi		1		23	1	0.00015456	0.154559505	0.00496136	0.001024815	0.032896547	Jaspers, C., Møller, E.F., Kiørboe, T., 2015. Reproduction rates under variable food conditions and starvation in Mnemiopsis leidyi: Significance for the invasion success of a ctenophore. J. Plankton Res. 37, 1011-1018.	Average size	Average size
Sweden	SW	winter	IBTS_Q1	IBTS_Q1_SW_2021	24	1	2021	North-sea/Baltic-sea	IBTS_Q1_SW_2021_115	57.765	10.808	13	6470	32.1	Ctenophora	Mnemiopsis leidyi		1		23	1	0.00015456	0.154559505	0.00496136	0.001024815	0.032896547	Jaspers, C., Møller, E.F., Kiørboe, T., 2015. Reproduction rates under variable food conditions and starvation in Mnemiopsis leidyi: Significance for the invasion success of a ctenophore. J. Plankton Res. 37, 1011-1018.	Average size	Average size
Sweden	SW	winter	IBTS_Q1	IBTS_Q1_SW_2021	24	1	2021	North-sea/Baltic-sea	IBTS_Q1_SW_2021_115	57.765	10.808	13	6470	32.1	Ctenophora	Mnemiopsis leidyi		1		23	1	0.00015456	0.154559505	0.00496136	0.001024815	0.032896547	Jaspers, C., Møller, E.F., Kiørboe, T., 2015. Reproduction rates under variable food conditions and starvation in Mnemiopsis leidyi: Significance for the invasion success of a ctenophore. J. Plankton Res. 37, 1011-1018.	Average size	Average size
Sweden	SW	winter	IBTS_Q1	IBTS_Q1_SW_2021	24	1	2021	North-sea/Baltic-sea	IBTS_Q1_SW_2021_115	57.765	10.808	13	6470	32.1	Ctenophora	Mnemiopsis leidyi		1		23	1	0.00015456	0.154559505	0.00496136	0.001024815	0.032896547	Jaspers, C., Møller, E.F., Kiørboe, T., 2015. Reproduction rates under variable food conditions and starvation in Mnemiopsis leidyi: Significance for the invasion success of a ctenophore. J. Plankton Res. 37, 1011-1018.	Average size	Average size
Sweden	SW	winter	IBTS_Q1	IBTS_Q1_SW_2021	24	1	2021	North-sea/Baltic-sea	IBTS_Q1_SW_2021_115	57.765	10.808	13	6470	32.1	Ctenophora	Mnemiopsis leidyi		1		23	1	0.00015456	0.154559505	0.00496136	0.001024815	0.032896547	Jaspers, C., Møller, E.F., Kiørboe, T., 2015. Reproduction rates under variable food conditions and starvation in Mnemiopsis leidyi: Significance for the invasion success of a ctenophore. J. Plankton Res. 37, 1011-1018.	Average size	Average size
Sweden	SW	winter	IBTS_Q1	IBTS_Q1_SW_2021	24	1	2021	North-sea/Baltic-sea	IBTS_Q1_SW_2021_115	57.765	10.808	13	6470	32.1	Ctenophora	Mnemiopsis leidyi		1		23	1	0.00015456	0.154559505	0.00496136	0.001024815	0.032896547	Jaspers, C., Møller, E.F., Kiørboe, T., 2015. Reproduction rates under variable food conditions and starvation in Mnemiopsis leidyi: Significance for the invasion success of a ctenophore. J. Plankton Res. 37, 1011-1018.	Average size	Average size
Sweden	SW	winter	IBTS_Q1	IBTS_Q1_SW_2021	24	1	2021	North-sea/Baltic-sea	IBTS_Q1_SW_2021_115	57.765	10.808	13	6470	32.1	Ctenophora	Mnemiopsis leidyi		1		23	1	0.00015456	0.154559505	0.00496136	0.001024815	0.032896547	Jaspers, C., Møller, E.F., Kiørboe, T., 2015. Reproduction rates under variable food conditions and starvation in Mnemiopsis leidyi: Significance for the invasion success of a ctenophore. J. Plankton Res. 37, 1011-1018.	Average size	Average size
Sweden	SW	winter	IBTS_Q1	IBTS_Q1_SW_2021	24	1	2021	North-sea/Baltic-sea	IBTS_Q1_SW_2021_115	57.765	10.808	13	6470	32.1	Ctenophora	Mnemiopsis leidyi		1		23	1	0.00015456	0.154559505	0.00496136	0.001024815	0.032896547	Jaspers, C., Møller, E.F., Kiørboe, T., 2015. Reproduction rates under variable food conditions and starvation in Mnemiopsis leidyi: Significance for the invasion success of a ctenophore. J. Plankton Res. 37, 1011-1018.	Average size	Average size
Sweden	SW	winter	IBTS_Q1	IBTS_Q1_SW_2021	24	1	2021	North-sea/Baltic-sea	IBTS_Q1_SW_2021_115	57.765	10.808	13	6470	32.1	Ctenophora	Mnemiopsis leidyi		1		23	1	0.00015456	0.154559505	0.00496136	0.001024815	0.032896547	Jaspers, C., Møller, E.F., Kiørboe, T., 2015. Reproduction rates under variable food conditions and starvation in Mnemiopsis leidyi: Significance for the invasion success of a ctenophore. J. Plankton Res. 37, 1011-1018.	Average size	Average size
Sweden	SW	winter	IBTS_Q1	IBTS_Q1_SW_2021	24	1	2021	North-sea/Baltic-sea	IBTS_Q1_SW_2021_115	57.765	10.808	13	6470	32.1	Ctenophora	Mnemiopsis leidyi		1		23	1	0.00015456	0.154559505	0.00496136	0.001024815	0.032896547	Jaspers, C., Møller, E.F., Kiørboe, T., 2015. Reproduction rates under variable food conditions and starvation in Mnemiopsis leidyi: Significance for the invasion success of a ctenophore. J. Plankton Res. 37, 1011-1018.	Average size	Average size
Sweden	SW	winter	IBTS_Q1	IBTS_Q1_SW_2021	24	1	2021	North-sea/Baltic-sea	IBTS_Q1_SW_2021_115	57.765	10.808	13	6470	32.1	Ctenophora	Mnemiopsis leidyi		1		23	1	0.00015456	0.154559505	0.00496136	0.001024815	0.032896547	Jaspers, C., Møller, E.F., Kiørboe, T., 2015. Reproduction rates under variable food conditions and starvation in Mnemiopsis leidyi: Significance for the invasion success of a ctenophore. J. Plankton Res. 37, 1011-1018.	Average size	Average size
Sweden	SW	winter	IBTS_Q1	IBTS_Q1_SW_2021	24	1	2021	North-sea/Baltic-sea	IBTS_Q1_SW_2021_115	57.765	10.808	13	6470	32.1	Ctenophora	Mnemiopsis leidyi		1		23	1	0.00015456	0.154559505	0.00496136	0.001024815	0.032896547	Jaspers, C., Møller, E.F., Kiørboe, T., 2015. Reproduction rates under variable food conditions and starvation in Mnemiopsis leidyi: Significance for the invasion success of a ctenophore. J. Plankton Res. 37, 1011-1018.	Average size	Average size
Sweden	SW	winter	IBTS_Q1	IBTS_Q1_SW_2021	24	1	2021	North-sea/Baltic-sea	IBTS_Q1_SW_2021_115	57.765	10.808	13	6470	32.1	Ctenophora	Mnemiopsis leidyi		1		23	1	0.00015456	0.154559505	0.00496136	0.001024815	0.032896547	Jaspers, C., Møller, E.F., Kiørboe, T., 2015. Reproduction rates under variable food conditions and starvation in Mnemiopsis leidyi: Significance for the invasion success of a ctenophore. J. Plankton Res. 37, 1011-1018.	Average size	Average size
Sweden	SW	winter	IBTS_Q1	IBTS_Q1_SW_2021	24	1	2021	North-sea/Baltic-sea	IBTS_Q1_SW_2021_115	57.765	10.808	13	6470	32.1	Ctenophora	Mnemiopsis leidyi		1		23	1	0.00015456	0.154559505	0.00496136	0.001024815	0.032896547	Jaspers, C., Møller, E.F., Kiørboe, T., 2015. Reproduction rates under variable food conditions and starvation in Mnemiopsis leidyi: Significance for the invasion success of a ctenophore. J. Plankton Res. 37, 1011-1018.	Average size	Average size
Sweden	SW	winter	IBTS_Q1	IBTS_Q1_SW_2021	24	1	2021	North-sea/Baltic-sea	IBTS_Q1_SW_2021_115	57.765	10.808	13	6470	32.1	Ctenophora	Mnemiopsis leidyi		1		23	1	0.00015456	0.154559505	0.00496136	0.001024815	0.032896547	Jaspers, C., Møller, E.F., Kiørboe, T., 2015. Reproduction rates under variable food conditions and starvation in Mnemiopsis leidyi: Significance for the invasion success of a ctenophore. J. Plankton Res. 37, 1011-1018.	Average size	Average size
Sweden	SW	winter	IBTS_Q1	IBTS_Q1_SW_2021	24	1	2021	North-sea/Baltic-sea	IBTS_Q1_SW_2021_115	57.765	10.808	13	6470	32.1	Ctenophora	Mnemiopsis leidyi		1		23	1	0.00015456	0.154559505	0.00496136	0.001024815	0.032896547	Jaspers, C., Møller, E.F., Kiørboe, T., 2015. Reproduction rates under variable food conditions and starvation in Mnemiopsis leidyi: Significance for the invasion success of a ctenophore. J. Plankton Res. 37, 1011-1018.	Average size	Average size
Sweden	SW	winter	IBTS_Q1	IBTS_Q1_SW_2021	24	1	2021	North-sea/Baltic-sea	IBTS_Q1_SW_2021_115	57.765	10.808	13	6470	32.1	Ctenophora	Mnemiopsis leidyi		1		23	1	0.00015456	0.154559505	0.00496136	0.001024815	0.032896547	Jaspers, C., Møller, E.F., Kiørboe, T., 2015. Reproduction rates under variable food conditions and starvation in Mnemiopsis leidyi: Significance for the invasion success of a ctenophore. J. Plankton Res. 37, 1011-1018.	Average size	Average size
Sweden	SW	winter	IBTS_Q1	IBTS_Q1_SW_2021	24	1	2021	North-sea/Baltic-sea	IBTS_Q1_SW_2021_115	57.765	10.808	13	6470	32.1	Ctenophora	Mnemiopsis leidyi		1		23	1	0.00015456	0.154559505	0.00496136	0.001024815	0.032896547	Jaspers, C., Møller, E.F., Kiørboe, T., 2015. Reproduction rates under variable food conditions and starvation in Mnemiopsis leidyi: Significance for the invasion success of a ctenophore. J. Plankton Res. 37, 1011-1018.	Average size	Average size
Sweden	SW	winter	IBTS_Q1	IBTS_Q1_SW_2021	24	1	2021	North-sea/Baltic-sea	IBTS_Q1_SW_2021_115	57.765	10.808	13	6470	32.1	Ctenophora	Mnemiopsis leidyi		1		23	1	0.00015456	0.154559505	0.00496136	0.001024815	0.032896547	Jaspers, C., Møller, E.F., Kiørboe, T., 2015. Reproduction rates under variable food conditions and starvation in Mnemiopsis leidyi: Significance for the invasion success of a ctenophore. J. Plankton Res. 37, 1011-1018.	Average size	Average size
Sweden	SW	winter	IBTS_Q1	IBTS_Q1_SW_2021	24	1	2021	North-sea/Baltic-sea	IBTS_Q1_SW_2021_115	57.765	10.808	13	6470	32.1	Ctenophora	Mnemiopsis leidyi		1		23	1	0.00015456	0.154559505	0.00496136	0.001024815	0.032896547	Jaspers, C., Møller, E.F., Kiørboe, T., 2015. Reproduction rates under variable food conditions and starvation in Mnemiopsis leidyi: Significance for the invasion success of a ctenophore. J. Plankton Res. 37, 1011-1018.	Average size	Average size
Sweden	SW	winter	IBTS_Q1	IBTS_Q1_SW_2021	24	1	2021	North-sea/Baltic-sea	IBTS_Q1_SW_2021_115	57.765	10.808	13	6470	32.1	Ctenophora	Mnemiopsis leidyi		1		23	1	0.00015456	0.154559505	0.00496136	0.001024815	0.032896547	Jaspers, C., Møller, E.F., Kiørboe, T., 2015. Reproduction rates under variable food conditions and starvation in Mnemiopsis leidyi: Significance for the invasion success of a ctenophore. J. Plankton Res. 37, 1011-1018.	Average size	Average size
Sweden	SW	winter	IBTS_Q1	IBTS_Q1_SW_2021	24	1	2021	North-sea/Baltic-sea	IBTS_Q1_SW_2021_115	57.765	10.808	13	6470	32.1	Ctenophora	Mnemiopsis leidyi		1		23	1	0.00015456	0.154559505	0.00496136	0.001024815	0.032896547	Jaspers, C., Møller, E.F., Kiørboe, T., 2015. Reproduction rates under variable food conditions and starvation in Mnemiopsis leidyi: Significance for the invasion success of a ctenophore. J. Plankton Res. 37, 1011-1018.	Average size	Average size
Sweden	SW	winter	IBTS_Q1	IBTS_Q1_SW_2021	24	1	2021	North-sea/Baltic-sea	IBTS_Q1_SW_2021_115	57.765	10.808	13	6470	32.1	Ctenophora	Mnemiopsis leidyi		1		23	1	0.00015456	0.154559505	0.00496136	0.001024815	0.032896547	Jaspers, C., Møller, E.F., Kiørboe, T., 2015. Reproduction rates under variable food conditions and starvation in Mnemiopsis leidyi: Significance for the invasion success of a ctenophore. J. Plankton Res. 37, 1011-1018.	Average size	Average size
Sweden	SW	winter	IBTS_Q1	IBTS_Q1_SW_2021	24	1	2021	North-sea/Baltic-sea	IBTS_Q1_SW_2021_115	57.765	10.808	13	6470	32.1	Ctenophora	Mnemiopsis leidyi		1		23	1	0.00015456	0.154559505	0.00496136	0.001024815	0.032896547	Jaspers, C., Møller, E.F., Kiørboe, T., 2015. Reproduction rates under variable food conditions and starvation in Mnemiopsis leidyi: Significance for the invasion success of a ctenophore. J. Plankton Res. 37, 1011-1018.	Average size	Average size
Sweden	SW	winter	IBTS_Q1	IBTS_Q1_SW_2021	24	1	2021	North-sea/Baltic-sea	IBTS_Q1_SW_2021_115	57.765	10.808	13	6470	32.1	Ctenophora	Mnemiopsis leidyi		1		23	1	0.00015456	0.154559505	0.00496136	0.001024815	0.032896547	Jaspers, C., Møller, E.F., Kiørboe, T., 2015. Reproduction rates under variable food conditions and starvation in Mnemiopsis leidyi: Significance for the invasion success of a ctenophore. J. Plankton Res. 37, 1011-1018.	Average size	Average size
Sweden	SW	winter	IBTS_Q1	IBTS_Q1_SW_2021	24	1	2021	North-sea/Baltic-sea	IBTS_Q1_SW_2021_115	57.765	10.808	13	6470	32.1	Ctenophora	Mnemiopsis leidyi		1		23	1	0.00015456	0.154559505	0.00496136	0.001024815	0.032896547	Jaspers, C., Møller, E.F., Kiørboe, T., 2015. Reproduction rates under variable food conditions and starvation in Mnemiopsis leidyi: Significance for the invasion success of a ctenophore. J. Plankton Res. 37, 1011-1018.	Average size	Average size
Sweden	SW	winter	IBTS_Q1	IBTS_Q1_SW_2021	24	1	2021	North-sea/Baltic-sea	IBTS_Q1_SW_2021_115	57.765	10.808	13	6470	32.1	Ctenophora	Mnemiopsis leidyi		1		23	1	0.00015456	0.154559505	0.00496136	0.001024815	0.032896547	Jaspers, C., Møller, E.F., Kiørboe, T., 2015. Reproduction rates under variable food conditions and starvation in Mnemiopsis leidyi: Significance for the invasion success of a ctenophore. J. Plankton Res. 37, 1011-1018.	Average size	Average size
Sweden	SW	winter	IBTS_Q1	IBTS_Q1_SW_2021	24	1	2021	North-sea/Baltic-sea	IBTS_Q1_SW_2021_115	57.765	10.808	13	6470	32.1	Ctenophora	Mnemiopsis leidyi		1		23	1	0.00015456	0.154559505	0.00496136	0.001024815	0.032896547	Jaspers, C., Møller, E.F., Kiørboe, T., 2015. Reproduction rates under variable food conditions and starvation in Mnemiopsis leidyi: Significance for the invasion success of a ctenophore. J. Plankton Res. 37, 1011-1018.	Average size	Average size
Sweden	SW	winter	IBTS_Q1	IBTS_Q1_SW_2021	24	1	2021	North-sea/Baltic-sea	IBTS_Q1_SW_2021_115	57.765	10.808	13	6470	32.1	Ctenophora	Mnemiopsis leidyi		1		23	1	0.00015456	0.154559505	0.00496136	0.001024815	0.032896547	Jaspers, C., Møller, E.F., Kiørboe, T., 2015. Reproduction rates under variable food conditions and starvation in Mnemiopsis leidyi: Significance for the invasion success of a ctenophore. J. Plankton Res. 37, 1011-1018.	Average size	Average size
Sweden	SW	winter	IBTS_Q1	IBTS_Q1_SW_2021	24	1	2021	North-sea/Baltic-sea	IBTS_Q1_SW_2021_115	57.765	10.808	13	6470	32.1	Ctenophora	Mnemiopsis leidyi		1		23	1	0.00015456	0.154559505	0.00496136	0.001024815	0.032896547	Jaspers, C., Møller, E.F., Kiørboe, T., 2015. Reproduction rates under variable food conditions and starvation in Mnemiopsis leidyi: Significance for the invasion success of a ctenophore. J. Plankton Res. 37, 1011-1018.	Average size	Average size
Sweden	SW	winter	IBTS_Q1	IBTS_Q1_SW_2021	24	1	2021	North-sea/Baltic-sea	IBTS_Q1_SW_2021_115	57.765	10.808	13	6470	32.1	Ctenophora	Mnemiopsis leidyi		1		23	1	0.00015456	0.154559505	0.00496136	0.001024815	0.032896547	Jaspers, C., Møller, E.F., Kiørboe, T., 2015. Reproduction rates under variable food conditions and starvation in Mnemiopsis leidyi: Significance for the invasion success of a ctenophore. J. Plankton Res. 37, 1011-1018.	Average size	Average size
Sweden	SW	winter	IBTS_Q1	IBTS_Q1_SW_2021	24	1	2021	North-sea/Baltic-sea	IBTS_Q1_SW_2021_115	57.765	10.808	13	6470	32.1	Ctenophora	Mnemiopsis leidyi		1		23	1	0.00015456	0.154559505	0.00496136	0.001024815	0.032896547	Jaspers, C., Møller, E.F., Kiørboe, T., 2015. Reproduction rates under variable food conditions and starvation in Mnemiopsis leidyi: Significance for the invasion success of a ctenophore. J. Plankton Res. 37, 1011-1018.	Average size	Average size
Sweden	SW	winter	IBTS_Q1	IBTS_Q1_SW_2021	24	1	2021	North-sea/Baltic-sea	IBTS_Q1_SW_2021_115	57.765	10.808	13	6470	32.1	Ctenophora	Mnemiopsis leidyi		1		23	1	0.00015456	0.154559505	0.00496136	0.001024815	0.032896547	Jaspers, C., Møller, E.F., Kiørboe, T., 2015. Reproduction rates under variable food conditions and starvation in Mnemiopsis leidyi: Significance for the invasion success of a ctenophore. J. Plankton Res. 37, 1011-1018.	Average size	Average size
Sweden	SW	winter	IBTS_Q1	IBTS_Q1_SW_2021	24	1	2021	North-sea/Baltic-sea	IBTS_Q1_SW_2021_115	57.765	10.808	13	6470	32.1	Ctenophora	Mnemiopsis leidyi		1		23	1	0.00015456	0.154559505	0.00496136	0.001024815	0.032896547	Jaspers, C., Møller, E.F., Kiørboe, T., 2015. Reproduction rates under variable food conditions and starvation in Mnemiopsis leidyi: Significance for the invasion success of a ctenophore. J. Plankton Res. 37, 1011-1018.	Average size	Average size
Sweden	SW	winter	IBTS_Q1	IBTS_Q1_SW_2021	24	1	2021	North-sea/Baltic-sea	IBTS_Q1_SW_2021_115	57.765	10.808	13	6470	32.1	Ctenophora	Beroe spp.		1		25	1	0.00015456	0.154559505	0.00496136	0.000358488	0.01150748	Finenko, G.A., Anninsky, B.E., Romanova, Z.A., Abolmasova, G.I., Kideys, A.E., 2001. Chemical composition, respiration and feeding rates of the new alien ctenophore, Beroe ovata, in the Black Sea. Hydrobiologia 451, 177-186.	Average size	Average size
Sweden	SW	winter	IBTS_Q1	IBTS_Q1_SW_2021	24	1	2021	North-sea/Baltic-sea	IBTS_Q1_SW_2021_115	57.765	10.808	13	6470	32.1	Ctenophora	Beroe spp.		1		25	1	0.00015456	0.154559505	0.00496136	0.000358488	0.01150748	Finenko, G.A., Anninsky, B.E., Romanova, Z.A., Abolmasova, G.I., Kideys, A.E., 2001. Chemical composition, respiration and feeding rates of the new alien ctenophore, Beroe ovata, in the Black Sea. Hydrobiologia 451, 177-186.	Average size	Average size
Sweden	SW	winter	IBTS_Q1	IBTS_Q1_SW_2021	24	1	2021	North-sea/Baltic-sea	IBTS_Q1_SW_2021_115	57.765	10.808	13	6470	32.1	Ctenophora	Beroe spp.		1		25	1	0.00015456	0.154559505	0.00496136	0.000358488	0.01150748	Finenko, G.A., Anninsky, B.E., Romanova, Z.A., Abolmasova, G.I., Kideys, A.E., 2001. Chemical composition, respiration and feeding rates of the new alien ctenophore, Beroe ovata, in the Black Sea. Hydrobiologia 451, 177-186.	Average size	Average size
Sweden	SW	winter	IBTS_Q1	IBTS_Q1_SW_2021	24	1	2021	North-sea/Baltic-sea	IBTS_Q1_SW_2021_115	57.765	10.808	13	6470	32.1	Ctenophora	Beroe spp.		1		25	1	0.00015456	0.154559505	0.00496136	0.000358488	0.01150748	Finenko, G.A., Anninsky, B.E., Romanova, Z.A., Abolmasova, G.I., Kideys, A.E., 2001. Chemical composition, respiration and feeding rates of the new alien ctenophore, Beroe ovata, in the Black Sea. Hydrobiologia 451, 177-186.	Average size	Average size
Sweden	SW	winter	IBTS_Q1	IBTS_Q1_SW_2021	24	1	2021	North-sea/Baltic-sea	IBTS_Q1_SW_2021_115	57.765	10.808	13	6470	32.1	Ctenophora	Beroe spp.		1		25	1	0.00015456	0.154559505	0.00496136	0.000358488	0.01150748	Finenko, G.A., Anninsky, B.E., Romanova, Z.A., Abolmasova, G.I., Kideys, A.E., 2001. Chemical composition, respiration and feeding rates of the new alien ctenophore, Beroe ovata, in the Black Sea. Hydrobiologia 451, 177-186.	Average size	Average size
Sweden	SW	winter	IBTS_Q1	IBTS_Q1_SW_2021	24	1	2021	North-sea/Baltic-sea	IBTS_Q1_SW_2021_115	57.765	10.808	13	6470	32.1	Ctenophora	Beroe spp.		1		25	1	0.00015456	0.154559505	0.00496136	0.000358488	0.01150748	Finenko, G.A., Anninsky, B.E., Romanova, Z.A., Abolmasova, G.I., Kideys, A.E., 2001. Chemical composition, respiration and feeding rates of the new alien ctenophore, Beroe ovata, in the Black Sea. Hydrobiologia 451, 177-186.	Average size	Average size
Sweden	SW	winter	IBTS_Q1	IBTS_Q1_SW_2021	24	1	2021	North-sea/Baltic-sea	IBTS_Q1_SW_2021_115	57.765	10.808	13	6470	32.1	Ctenophora	Beroe spp.		1		25	1	0.00015456	0.154559505	0.00496136	0.000358488	0.01150748	Finenko, G.A., Anninsky, B.E., Romanova, Z.A., Abolmasova, G.I., Kideys, A.E., 2001. Chemical composition, respiration and feeding rates of the new alien ctenophore, Beroe ovata, in the Black Sea. Hydrobiologia 451, 177-186.	Average size	Average size
Sweden	SW	winter	IBTS_Q1	IBTS_Q1_SW_2021	24	1	2021	North-sea/Baltic-sea	IBTS_Q1_SW_2021_115	57.765	10.808	13	6470	32.1	Ctenophora	Beroe spp.		1		25	1	0.00015456	0.154559505	0.00496136	0.000358488	0.01150748	Finenko, G.A., Anninsky, B.E., Romanova, Z.A., Abolmasova, G.I., Kideys, A.E., 2001. Chemical composition, respiration and feeding rates of the new alien ctenophore, Beroe ovata, in the Black Sea. Hydrobiologia 451, 177-186.	Average size	Average size
Sweden	SW	winter	IBTS_Q1	IBTS_Q1_SW_2021	24	1	2021	North-sea/Baltic-sea	IBTS_Q1_SW_2021_115	57.765	10.808	13	6470	32.1	Hydrozoa	Tima bairdii		1		50	1	0.00015456	0.154559505	0.00496136	0.000937104	0.030081052	Møller, L.F., Riisgård, H.U., 2007. Feeding, bioenergetics and growth in the common jellyfish Aurelia aurita and two hydromedusae, Sarsia tubulosa and Aequorea vitrina. Mar. Ecol. Prog. Ser. 346, 167-177.	Average size	Average size
Sweden	SW	winter	IBTS_Q1	IBTS_Q1_SW_2021	24	1	2021	North-sea/Baltic-sea	IBTS_Q1_SW_2021_118	57.236	7.753	16	7226.943867	42.8	Hydrozoa	Aglantha digitale	3+			7.78	500	0.069185538	69.18553806	2.961141029	0.00124721	0.053380575	Runge, J.A., Pepin, P., Silvert, W., 1987. Feeding behavior of the Atlantic mackerel Scomber scombrus on the hydromedusa Aglantha digitale. Marine Biology 94 (3), 329-333.	3+ = 101-1000 individuals. Estimated total abundance in the sample (entered as 500 ind / sample)	Average size
Sweden	SW	winter	IBTS_Q1	IBTS_Q1_SW_2021	24	1	2021	North-sea/Baltic-sea	IBTS_Q1_SW_2021_116	57.897	10.510	14	14682.10026	97.9	Ctenophora	Pleurobrachia pileus		1		13	1	6.81101E-05	0.068110147	0.006667983	2.99476E-05	0.002931865	Mutlu, E., Bingel, F., 1999. Distribution and abundance of ctenophores, and their zooplankton food in the Black Sea. I. Pleurobrachia pileus. Mar. Biol. 135, 589-601.	Average size	Average size
Sweden	SW	winter	IBTS_Q1	IBTS_Q1_SW_2021	24	1	2021	North-sea/Baltic-sea	IBTS_Q1_SW_2021_116	57.897	10.510	14	14682.10026	97.9	Ctenophora	Pleurobrachia pileus		1		13	1	6.81101E-05	0.068110147	0.006667983	2.99476E-05	0.002931865	Mutlu, E., Bingel, F., 1999. Distribution and abundance of ctenophores, and their zooplankton food in the Black Sea. I. Pleurobrachia pileus. Mar. Biol. 135, 589-601.	Average size	Average size
Sweden	SW	winter	IBTS_Q1	IBTS_Q1_SW_2021	24	1	2021	North-sea/Baltic-sea	IBTS_Q1_SW_2021_116	57.897	10.510	14	14682.10026	97.9	Ctenophora	Pleurobrachia pileus		1		13	1	6.81101E-05	0.068110147	0.006667983	2.99476E-05	0.002931865	Mutlu, E., Bingel, F., 1999. Distribution and abundance of ctenophores, and their zooplankton food in the Black Sea. I. Pleurobrachia pileus. Mar. Biol. 135, 589-601.	Average size	Average size
Sweden	SW	winter	IBTS_Q1	IBTS_Q1_SW_2021	24	1	2021	North-sea/Baltic-sea	IBTS_Q1_SW_2021_116	57.897	10.510	14	14682.10026	97.9	Ctenophora	Pleurobrachia pileus		1		13	1	6.81101E-05	0.068110147	0.006667983	2.99476E-05	0.002931865	Mutlu, E., Bingel, F., 1999. Distribution and abundance of ctenophores, and their zooplankton food in the Black Sea. I. Pleurobrachia pileus. Mar. Biol. 135, 589-601.	Average size	Average size
Sweden	SW	winter	IBTS_Q1	IBTS_Q1_SW_2021	24	1	2021	North-sea/Baltic-sea	IBTS_Q1_SW_2021_116	57.897	10.510	14	14682.10026	97.9	Ctenophora	Pleurobrachia pileus		1		13	1	6.81101E-05	0.068110147	0.006667983	2.99476E-05	0.002931865	Mutlu, E., Bingel, F., 1999. Distribution and abundance of ctenophores, and their zooplankton food in the Black Sea. I. Pleurobrachia pileus. Mar. Biol. 135, 589-601.	Average size	Average size
Sweden	SW	winter	IBTS_Q1	IBTS_Q1_SW_2021	24	1	2021	North-sea/Baltic-sea	IBTS_Q1_SW_2021_116	57.897	10.510	14	14682.10026	97.9	Ctenophora	Pleurobrachia pileus		1		13	1	6.81101E-05	0.068110147	0.006667983	2.99476E-05	0.002931865	Mutlu, E., Bingel, F., 1999. Distribution and abundance of ctenophores, and their zooplankton food in the Black Sea. I. Pleurobrachia pileus. Mar. Biol. 135, 589-601.	Average size	Average size
Sweden	SW	winter	IBTS_Q1	IBTS_Q1_SW_2021	24	1	2021	North-sea/Baltic-sea	IBTS_Q1_SW_2021_116	57.897	10.510	14	14682.10026	97.9	Ctenophora	Pleurobrachia pileus		1		13	1	6.81101E-05	0.068110147	0.006667983	2.99476E-05	0.002931865	Mutlu, E., Bingel, F., 1999. Distribution and abundance of ctenophores, and their zooplankton food in the Black Sea. I. Pleurobrachia pileus. Mar. Biol. 135, 589-601.	Average size	Average size
Sweden	SW	winter	IBTS_Q1	IBTS_Q1_SW_2021	24	1	2021	North-sea/Baltic-sea	IBTS_Q1_SW_2021_116	57.897	10.510	14	14682.10026	97.9	Ctenophora	Pleurobrachia pileus		1		13	1	6.81101E-05	0.068110147	0.006667983	2.99476E-05	0.002931865	Mutlu, E., Bingel, F., 1999. Distribution and abundance of ctenophores, and their zooplankton food in the Black Sea. I. Pleurobrachia pileus. Mar. Biol. 135, 589-601.	Average size	Average size
Sweden	SW	winter	IBTS_Q1	IBTS_Q1_SW_2021	24	1	2021	North-sea/Baltic-sea	IBTS_Q1_SW_2021_116	57.897	10.510	14	14682.10026	97.9	Ctenophora	Pleurobrachia pileus		1		13	1	6.81101E-05	0.068110147	0.006667983	2.99476E-05	0.002931865	Mutlu, E., Bingel, F., 1999. Distribution and abundance of ctenophores, and their zooplankton food in the Black Sea. I. Pleurobrachia pileus. Mar. Biol. 135, 589-601.	Average size	Average size
Sweden	SW	winter	IBTS_Q1	IBTS_Q1_SW_2021	24	1	2021	North-sea/Baltic-sea	IBTS_Q1_SW_2021_116	57.897	10.510	14	14682.10026	97.9	Ctenophora	Pleurobrachia pileus		1		13	1	6.81101E-05	0.068110147	0.006667983	2.99476E-05	0.002931865	Mutlu, E., Bingel, F., 1999. Distribution and abundance of ctenophores, and their zooplankton food in the Black Sea. I. Pleurobrachia pileus. Mar. Biol. 135, 589-601.	Average size	Average size
Sweden	SW	winter	IBTS_Q1	IBTS_Q1_SW_2021	24	1	2021	North-sea/Baltic-sea	IBTS_Q1_SW_2021_116	57.897	10.510	14	14682.10026	97.9	Ctenophora	Pleurobrachia pileus		1		13	1	6.81101E-05	0.068110147	0.006667983	2.99476E-05	0.002931865	Mutlu, E., Bingel, F., 1999. Distribution and abundance of ctenophores, and their zooplankton food in the Black Sea. I. Pleurobrachia pileus. Mar. Biol. 135, 589-601.	Average size	Average size
Sweden	SW	winter	IBTS_Q1	IBTS_Q1_SW_2021	24	1	2021	North-sea/Baltic-sea	IBTS_Q1_SW_2021_116	57.897	10.510	14	14682.10026	97.9	Ctenophora	Pleurobrachia pileus		1		13	1	6.81101E-05	0.068110147	0.006667983	2.99476E-05	0.002931865	Mutlu, E., Bingel, F., 1999. Distribution and abundance of ctenophores, and their zooplankton food in the Black Sea. I. Pleurobrachia pileus. Mar. Biol. 135, 589-601.	Average size	Average size
Sweden	SW	winter	IBTS_Q1	IBTS_Q1_SW_2021	24	1	2021	North-sea/Baltic-sea	IBTS_Q1_SW_2021_116	57.897	10.510	14	14682.10026	97.9	Ctenophora	Pleurobrachia pileus		1		13	1	6.81101E-05	0.068110147	0.006667983	2.99476E-05	0.002931865	Mutlu, E., Bingel, F., 1999. Distribution and abundance of ctenophores, and their zooplankton food in the Black Sea. I. Pleurobrachia pileus. Mar. Biol. 135, 589-601.	Average size	Average size
Sweden	SW	winter	IBTS_Q1	IBTS_Q1_SW_2021	24	1	2021	North-sea/Baltic-sea	IBTS_Q1_SW_2021_116	57.897	10.510	14	14682.10026	97.9	Ctenophora	Pleurobrachia pileus		1		13	1	6.81101E-05	0.068110147	0.006667983	2.99476E-05	0.002931865	Mutlu, E., Bingel, F., 1999. Distribution and abundance of ctenophores, and their zooplankton food in the Black Sea. I. Pleurobrachia pileus. Mar. Biol. 135, 589-601.	Average size	Average size
Sweden	SW	winter	IBTS_Q1	IBTS_Q1_SW_2021	24	1	2021	North-sea/Baltic-sea	IBTS_Q1_SW_2021_116	57.897	10.510	14	14682.10026	97.9	Ctenophora	Pleurobrachia pileus		1		13	1	6.81101E-05	0.068110147	0.006667983	2.99476E-05	0.002931865	Mutlu, E., Bingel, F., 1999. Distribution and abundance of ctenophores, and their zooplankton food in the Black Sea. I. Pleurobrachia pileus. Mar. Biol. 135, 589-601.	Average size	Average size
Sweden	SW	winter	IBTS_Q1	IBTS_Q1_SW_2021	24	1	2021	North-sea/Baltic-sea	IBTS_Q1_SW_2021_116	57.897	10.510	14	14682.10026	97.9	Ctenophora	Pleurobrachia pileus		1		13	1	6.81101E-05	0.068110147	0.006667983	2.99476E-05	0.002931865	Mutlu, E., Bingel, F., 1999. Distribution and abundance of ctenophores, and their zooplankton food in the Black Sea. I. Pleurobrachia pileus. Mar. Biol. 135, 589-601.	Average size	Average size
Sweden	SW	winter	IBTS_Q1	IBTS_Q1_SW_2021	24	1	2021	North-sea/Baltic-sea	IBTS_Q1_SW_2021_116	57.897	10.510	14	14682.10026	97.9	Ctenophora	Pleurobrachia pileus		1		13	1	6.81101E-05	0.068110147	0.006667983	2.99476E-05	0.002931865	Mutlu, E., Bingel, F., 1999. Distribution and abundance of ctenophores, and their zooplankton food in the Black Sea. I. Pleurobrachia pileus. Mar. Biol. 135, 589-601.	Average size	Average size
Sweden	SW	winter	IBTS_Q1	IBTS_Q1_SW_2021	24	1	2021	North-sea/Baltic-sea	IBTS_Q1_SW_2021_116	57.897	10.510	14	14682.10026	97.9	Ctenophora	Pleurobrachia pileus		1		13	1	6.81101E-05	0.068110147	0.006667983	2.99476E-05	0.002931865	Mutlu, E., Bingel, F., 1999. Distribution and abundance of ctenophores, and their zooplankton food in the Black Sea. I. Pleurobrachia pileus. Mar. Biol. 135, 589-601.	Average size	Average size
Sweden	SW	winter	IBTS_Q1	IBTS_Q1_SW_2021	24	1	2021	North-sea/Baltic-sea	IBTS_Q1_SW_2021_116	57.897	10.510	14	14682.10026	97.9	Ctenophora	Pleurobrachia pileus		1		13	1	6.81101E-05	0.068110147	0.006667983	2.99476E-05	0.002931865	Mutlu, E., Bingel, F., 1999. Distribution and abundance of ctenophores, and their zooplankton food in the Black Sea. I. Pleurobrachia pileus. Mar. Biol. 135, 589-601.	Average size	Average size
Sweden	SW	winter	IBTS_Q1	IBTS_Q1_SW_2021	24	1	2021	North-sea/Baltic-sea	IBTS_Q1_SW_2021_116	57.897	10.510	14	14682.10026	97.9	Ctenophora	Pleurobrachia pileus		1		13	1	6.81101E-05	0.068110147	0.006667983	2.99476E-05	0.002931865	Mutlu, E., Bingel, F., 1999. Distribution and abundance of ctenophores, and their zooplankton food in the Black Sea. I. Pleurobrachia pileus. Mar. Biol. 135, 589-601.	Average size	Average size
Sweden	SW	winter	IBTS_Q1	IBTS_Q1_SW_2021	24	1	2021	North-sea/Baltic-sea	IBTS_Q1_SW_2021_116	57.897	10.510	14	14682.10026	97.9	Ctenophora	Pleurobrachia pileus		1		13	1	6.81101E-05	0.068110147	0.006667983	2.99476E-05	0.002931865	Mutlu, E., Bingel, F., 1999. Distribution and abundance of ctenophores, and their zooplankton food in the Black Sea. I. Pleurobrachia pileus. Mar. Biol. 135, 589-601.	Average size	Average size
Sweden	SW	winter	IBTS_Q1	IBTS_Q1_SW_2021	24	1	2021	North-sea/Baltic-sea	IBTS_Q1_SW_2021_116	57.897	10.510	14	14682.10026	97.9	Ctenophora	Pleurobrachia pileus		1		13	1	6.81101E-05	0.068110147	0.006667983	2.99476E-05	0.002931865	Mutlu, E., Bingel, F., 1999. Distribution and abundance of ctenophores, and their zooplankton food in the Black Sea. I. Pleurobrachia pileus. Mar. Biol. 135, 589-601.	Average size	Average size
Sweden	SW	winter	IBTS_Q1	IBTS_Q1_SW_2021	24	1	2021	North-sea/Baltic-sea	IBTS_Q1_SW_2021_116	57.897	10.510	14	14682.10026	97.9	Ctenophora	Pleurobrachia pileus		1		13	1	6.81101E-05	0.068110147	0.006667983	2.99476E-05	0.002931865	Mutlu, E., Bingel, F., 1999. Distribution and abundance of ctenophores, and their zooplankton food in the Black Sea. I. Pleurobrachia pileus. Mar. Biol. 135, 589-601.	Average size	Average size
Sweden	SW	winter	IBTS_Q1	IBTS_Q1_SW_2021	24	1	2021	North-sea/Baltic-sea	IBTS_Q1_SW_2021_116	57.897	10.510	14	14682.10026	97.9	Ctenophora	Pleurobrachia pileus		1		13	1	6.81101E-05	0.068110147	0.006667983	2.99476E-05	0.002931865	Mutlu, E., Bingel, F., 1999. Distribution and abundance of ctenophores, and their zooplankton food in the Black Sea. I. Pleurobrachia pileus. Mar. Biol. 135, 589-601.	Average size	Average size
Sweden	SW	winter	IBTS_Q1	IBTS_Q1_SW_2021	24	1	2021	North-sea/Baltic-sea	IBTS_Q1_SW_2021_116	57.897	10.510	14	14682.10026	97.9	Ctenophora	Pleurobrachia pileus		1		13	1	6.81101E-05	0.068110147	0.006667983	2.99476E-05	0.002931865	Mutlu, E., Bingel, F., 1999. Distribution and abundance of ctenophores, and their zooplankton food in the Black Sea. I. Pleurobrachia pileus. Mar. Biol. 135, 589-601.	Average size	Average size
Sweden	SW	winter	IBTS_Q1	IBTS_Q1_SW_2021	24	1	2021	North-sea/Baltic-sea	IBTS_Q1_SW_2021_116	57.897	10.510	14	14682.10026	97.9	Ctenophora	Pleurobrachia pileus		1		13	1	6.81101E-05	0.068110147	0.006667983	2.99476E-05	0.002931865	Mutlu, E., Bingel, F., 1999. Distribution and abundance of ctenophores, and their zooplankton food in the Black Sea. I. Pleurobrachia pileus. Mar. Biol. 135, 589-601.	Average size	Average size
Sweden	SW	winter	IBTS_Q1	IBTS_Q1_SW_2021	24	1	2021	North-sea/Baltic-sea	IBTS_Q1_SW_2021_116	57.897	10.510	14	14682.10026	97.9	Ctenophora	Pleurobrachia pileus		1		13	1	6.81101E-05	0.068110147	0.006667983	2.99476E-05	0.002931865	Mutlu, E., Bingel, F., 1999. Distribution and abundance of ctenophores, and their zooplankton food in the Black Sea. I. Pleurobrachia pileus. Mar. Biol. 135, 589-601.	Average size	Average size
Sweden	SW	winter	IBTS_Q1	IBTS_Q1_SW_2021	24	1	2021	North-sea/Baltic-sea	IBTS_Q1_SW_2021_116	57.897	10.510	14	14682.10026	97.9	Ctenophora	Pleurobrachia pileus		1		13	1	6.81101E-05	0.068110147	0.006667983	2.99476E-05	0.002931865	Mutlu, E., Bingel, F., 1999. Distribution and abundance of ctenophores, and their zooplankton food in the Black Sea. I. Pleurobrachia pileus. Mar. Biol. 135, 589-601.	Average size	Average size
Sweden	SW	winter	IBTS_Q1	IBTS_Q1_SW_2021	24	1	2021	North-sea/Baltic-sea	IBTS_Q1_SW_2021_116	57.897	10.510	14	14682.10026	97.9	Ctenophora	Pleurobrachia pileus		1		13	1	6.81101E-05	0.068110147	0.006667983	2.99476E-05	0.002931865	Mutlu, E., Bingel, F., 1999. Distribution and abundance of ctenophores, and their zooplankton food in the Black Sea. I. Pleurobrachia pileus. Mar. Biol. 135, 589-601.	Average size	Average size
Sweden	SW	winter	IBTS_Q1	IBTS_Q1_SW_2021	24	1	2021	North-sea/Baltic-sea	IBTS_Q1_SW_2021_116	57.897	10.510	14	14682.10026	97.9	Ctenophora	Pleurobrachia pileus		1		13	1	6.81101E-05	0.068110147	0.006667983	2.99476E-05	0.002931865	Mutlu, E., Bingel, F., 1999. Distribution and abundance of ctenophores, and their zooplankton food in the Black Sea. I. Pleurobrachia pileus. Mar. Biol. 135, 589-601.	Average size	Average size
Sweden	SW	winter	IBTS_Q1	IBTS_Q1_SW_2021	24	1	2021	North-sea/Baltic-sea	IBTS_Q1_SW_2021_116	57.897	10.510	14	14682.10026	97.9	Ctenophora	Pleurobrachia pileus		1		13	1	6.81101E-05	0.068110147	0.006667983	2.99476E-05	0.002931865	Mutlu, E., Bingel, F., 1999. Distribution and abundance of ctenophores, and their zooplankton food in the Black Sea. I. Pleurobrachia pileus. Mar. Biol. 135, 589-601.	Average size	Average size
Sweden	SW	winter	IBTS_Q1	IBTS_Q1_SW_2021	24	1	2021	North-sea/Baltic-sea	IBTS_Q1_SW_2021_116	57.897	10.510	14	14682.10026	97.9	Ctenophora	Pleurobrachia pileus		1		13	1	6.81101E-05	0.068110147	0.006667983	2.99476E-05	0.002931865	Mutlu, E., Bingel, F., 1999. Distribution and abundance of ctenophores, and their zooplankton food in the Black Sea. I. Pleurobrachia pileus. Mar. Biol. 135, 589-601.	Average size	Average size
Sweden	SW	winter	IBTS_Q1	IBTS_Q1_SW_2021	24	1	2021	North-sea/Baltic-sea	IBTS_Q1_SW_2021_116	57.897	10.510	14	14682.10026	97.9	Ctenophora	Pleurobrachia pileus		1		13	1	6.81101E-05	0.068110147	0.006667983	2.99476E-05	0.002931865	Mutlu, E., Bingel, F., 1999. Distribution and abundance of ctenophores, and their zooplankton food in the Black Sea. I. Pleurobrachia pileus. Mar. Biol. 135, 589-601.	Average size	Average size
Sweden	SW	winter	IBTS_Q1	IBTS_Q1_SW_2021	24	1	2021	North-sea/Baltic-sea	IBTS_Q1_SW_2021_116	57.897	10.510	14	14682.10026	97.9	Ctenophora	Pleurobrachia pileus		1		13	1	6.81101E-05	0.068110147	0.006667983	2.99476E-05	0.002931865	Mutlu, E., Bingel, F., 1999. Distribution and abundance of ctenophores, and their zooplankton food in the Black Sea. I. Pleurobrachia pileus. Mar. Biol. 135, 589-601.	Average size	Average size
Sweden	SW	winter	IBTS_Q1	IBTS_Q1_SW_2021	24	1	2021	North-sea/Baltic-sea	IBTS_Q1_SW_2021_116	57.897	10.510	14	14682.10026	97.9	Ctenophora	Pleurobrachia pileus		1		13	1	6.81101E-05	0.068110147	0.006667983	2.99476E-05	0.002931865	Mutlu, E., Bingel, F., 1999. Distribution and abundance of ctenophores, and their zooplankton food in the Black Sea. I. Pleurobrachia pileus. Mar. Biol. 135, 589-601.	Average size	Average size
Sweden	SW	winter	IBTS_Q1	IBTS_Q1_SW_2021	24	1	2021	North-sea/Baltic-sea	IBTS_Q1_SW_2021_116	57.897	10.510	14	14682.10026	97.9	Ctenophora	Pleurobrachia pileus		1		13	1	6.81101E-05	0.068110147	0.006667983	2.99476E-05	0.002931865	Mutlu, E., Bingel, F., 1999. Distribution and abundance of ctenophores, and their zooplankton food in the Black Sea. I. Pleurobrachia pileus. Mar. Biol. 135, 589-601.	Average size	Average size
Sweden	SW	winter	IBTS_Q1	IBTS_Q1_SW_2021	24	1	2021	North-sea/Baltic-sea	IBTS_Q1_SW_2021_116	57.897	10.510	14	14682.10026	97.9	Ctenophora	Pleurobrachia pileus		1		13	1	6.81101E-05	0.068110147	0.006667983	2.99476E-05	0.002931865	Mutlu, E., Bingel, F., 1999. Distribution and abundance of ctenophores, and their zooplankton food in the Black Sea. I. Pleurobrachia pileus. Mar. Biol. 135, 589-601.	Average size	Average size
Sweden	SW	winter	IBTS_Q1	IBTS_Q1_SW_2021	24	1	2021	North-sea/Baltic-sea	IBTS_Q1_SW_2021_116	57.897	10.510	14	14682.10026	97.9	Ctenophora	Pleurobrachia pileus		1		13	1	6.81101E-05	0.068110147	0.006667983	2.99476E-05	0.002931865	Mutlu, E., Bingel, F., 1999. Distribution and abundance of ctenophores, and their zooplankton food in the Black Sea. I. Pleurobrachia pileus. Mar. Biol. 135, 589-601.	Average size	Average size
Sweden	SW	winter	IBTS_Q1	IBTS_Q1_SW_2021	24	1	2021	North-sea/Baltic-sea	IBTS_Q1_SW_2021_116	57.897	10.510	14	14682.10026	97.9	Ctenophora	Pleurobrachia pileus		1		13	1	6.81101E-05	0.068110147	0.006667983	2.99476E-05	0.002931865	Mutlu, E., Bingel, F., 1999. Distribution and abundance of ctenophores, and their zooplankton food in the Black Sea. I. Pleurobrachia pileus. Mar. Biol. 135, 589-601.	Average size	Average size
Sweden	SW	winter	IBTS_Q1	IBTS_Q1_SW_2021	24	1	2021	North-sea/Baltic-sea	IBTS_Q1_SW_2021_116	57.897	10.510	14	14682.10026	97.9	Ctenophora	Pleurobrachia pileus		1		13	1	6.81101E-05	0.068110147	0.006667983	2.99476E-05	0.002931865	Mutlu, E., Bingel, F., 1999. Distribution and abundance of ctenophores, and their zooplankton food in the Black Sea. I. Pleurobrachia pileus. Mar. Biol. 135, 589-601.	Average size	Average size
Sweden	SW	winter	IBTS_Q1	IBTS_Q1_SW_2021	24	1	2021	North-sea/Baltic-sea	IBTS_Q1_SW_2021_116	57.897	10.510	14	14682.10026	97.9	Ctenophora	Pleurobrachia pileus		1		13	1	6.81101E-05	0.068110147	0.006667983	2.99476E-05	0.002931865	Mutlu, E., Bingel, F., 1999. Distribution and abundance of ctenophores, and their zooplankton food in the Black Sea. I. Pleurobrachia pileus. Mar. Biol. 135, 589-601.	Average size	Average size
Sweden	SW	winter	IBTS_Q1	IBTS_Q1_SW_2021	24	1	2021	North-sea/Baltic-sea	IBTS_Q1_SW_2021_116	57.897	10.510	14	14682.10026	97.9	Ctenophora	Pleurobrachia pileus		1		13	1	6.81101E-05	0.068110147	0.006667983	2.99476E-05	0.002931865	Mutlu, E., Bingel, F., 1999. Distribution and abundance of ctenophores, and their zooplankton food in the Black Sea. I. Pleurobrachia pileus. Mar. Biol. 135, 589-601.	Average size	Average size
Sweden	SW	winter	IBTS_Q1	IBTS_Q1_SW_2021	24	1	2021	North-sea/Baltic-sea	IBTS_Q1_SW_2021_116	57.897	10.510	14	14682.10026	97.9	Ctenophora	Pleurobrachia pileus		1		13	1	6.81101E-05	0.068110147	0.006667983	2.99476E-05	0.002931865	Mutlu, E., Bingel, F., 1999. Distribution and abundance of ctenophores, and their zooplankton food in the Black Sea. I. Pleurobrachia pileus. Mar. Biol. 135, 589-601.	Average size	Average size
Sweden	SW	winter	IBTS_Q1	IBTS_Q1_SW_2021	24	1	2021	North-sea/Baltic-sea	IBTS_Q1_SW_2021_116	57.897	10.510	14	14682.10026	97.9	Ctenophora	Pleurobrachia pileus		1		13	1	6.81101E-05	0.068110147	0.006667983	2.99476E-05	0.002931865	Mutlu, E., Bingel, F., 1999. Distribution and abundance of ctenophores, and their zooplankton food in the Black Sea. I. Pleurobrachia pileus. Mar. Biol. 135, 589-601.	Average size	Average size
Sweden	SW	winter	IBTS_Q1	IBTS_Q1_SW_2021	24	1	2021	North-sea/Baltic-sea	IBTS_Q1_SW_2021_116	57.897	10.510	14	14682.10026	97.9	Ctenophora	Pleurobrachia pileus		1		13	1	6.81101E-05	0.068110147	0.006667983	2.99476E-05	0.002931865	Mutlu, E., Bingel, F., 1999. Distribution and abundance of ctenophores, and their zooplankton food in the Black Sea. I. Pleurobrachia pileus. Mar. Biol. 135, 589-601.	Average size	Average size
Sweden	SW	winter	IBTS_Q1	IBTS_Q1_SW_2021	24	1	2021	North-sea/Baltic-sea	IBTS_Q1_SW_2021_116	57.897	10.510	14	14682.10026	97.9	Ctenophora	Pleurobrachia pileus		1		13	1	6.81101E-05	0.068110147	0.006667983	2.99476E-05	0.002931865	Mutlu, E., Bingel, F., 1999. Distribution and abundance of ctenophores, and their zooplankton food in the Black Sea. I. Pleurobrachia pileus. Mar. Biol. 135, 589-601.	Average size	Average size
Sweden	SW	winter	IBTS_Q1	IBTS_Q1_SW_2021	24	1	2021	North-sea/Baltic-sea	IBTS_Q1_SW_2021_116	57.897	10.510	14	14682.10026	97.9	Ctenophora	Pleurobrachia pileus		1		13	1	6.81101E-05	0.068110147	0.006667983	2.99476E-05	0.002931865	Mutlu, E., Bingel, F., 1999. Distribution and abundance of ctenophores, and their zooplankton food in the Black Sea. I. Pleurobrachia pileus. Mar. Biol. 135, 589-601.	Average size	Average size
Sweden	SW	winter	IBTS_Q1	IBTS_Q1_SW_2021	24	1	2021	North-sea/Baltic-sea	IBTS_Q1_SW_2021_116	57.897	10.510	14	14682.10026	97.9	Ctenophora	Pleurobrachia pileus		1		13	1	6.81101E-05	0.068110147	0.006667983	2.99476E-05	0.002931865	Mutlu, E., Bingel, F., 1999. Distribution and abundance of ctenophores, and their zooplankton food in the Black Sea. I. Pleurobrachia pileus. Mar. Biol. 135, 589-601.	Average size	Average size
Sweden	SW	winter	IBTS_Q1	IBTS_Q1_SW_2021	24	1	2021	North-sea/Baltic-sea	IBTS_Q1_SW_2021_116	57.897	10.510	14	14682.10026	97.9	Ctenophora	Pleurobrachia pileus		1		13	1	6.81101E-05	0.068110147	0.006667983	2.99476E-05	0.002931865	Mutlu, E., Bingel, F., 1999. Distribution and abundance of ctenophores, and their zooplankton food in the Black Sea. I. Pleurobrachia pileus. Mar. Biol. 135, 589-601.	Average size	Average size
Sweden	SW	winter	IBTS_Q1	IBTS_Q1_SW_2021	24	1	2021	North-sea/Baltic-sea	IBTS_Q1_SW_2021_116	57.897	10.510	14	14682.10026	97.9	Ctenophora	Pleurobrachia pileus		1		13	1	6.81101E-05	0.068110147	0.006667983	2.99476E-05	0.002931865	Mutlu, E., Bingel, F., 1999. Distribution and abundance of ctenophores, and their zooplankton food in the Black Sea. I. Pleurobrachia pileus. Mar. Biol. 135, 589-601.	Average size	Average size
Sweden	SW	winter	IBTS_Q1	IBTS_Q1_SW_2021	24	1	2021	North-sea/Baltic-sea	IBTS_Q1_SW_2021_116	57.897	10.510	14	14682.10026	97.9	Ctenophora	Pleurobrachia pileus		1		13	1	6.81101E-05	0.068110147	0.006667983	2.99476E-05	0.002931865	Mutlu, E., Bingel, F., 1999. Distribution and abundance of ctenophores, and their zooplankton food in the Black Sea. I. Pleurobrachia pileus. Mar. Biol. 135, 589-601.	Average size	Average size
Sweden	SW	winter	IBTS_Q1	IBTS_Q1_SW_2021	24	1	2021	North-sea/Baltic-sea	IBTS_Q1_SW_2021_116	57.897	10.510	14	14682.10026	97.9	Ctenophora	Pleurobrachia pileus		1		13	1	6.81101E-05	0.068110147	0.006667983	2.99476E-05	0.002931865	Mutlu, E., Bingel, F., 1999. Distribution and abundance of ctenophores, and their zooplankton food in the Black Sea. I. Pleurobrachia pileus. Mar. Biol. 135, 589-601.	Average size	Average size
Sweden	SW	winter	IBTS_Q1	IBTS_Q1_SW_2021	24	1	2021	North-sea/Baltic-sea	IBTS_Q1_SW_2021_116	57.897	10.510	14	14682.10026	97.9	Ctenophora	Pleurobrachia pileus		1		13	1	6.81101E-05	0.068110147	0.006667983	2.99476E-05	0.002931865	Mutlu, E., Bingel, F., 1999. Distribution and abundance of ctenophores, and their zooplankton food in the Black Sea. I. Pleurobrachia pileus. Mar. Biol. 135, 589-601.	Average size	Average size
Sweden	SW	winter	IBTS_Q1	IBTS_Q1_SW_2021	24	1	2021	North-sea/Baltic-sea	IBTS_Q1_SW_2021_116	57.897	10.510	14	14682.10026	97.9	Ctenophora	Pleurobrachia pileus		1		13	1	6.81101E-05	0.068110147	0.006667983	2.99476E-05	0.002931865	Mutlu, E., Bingel, F., 1999. Distribution and abundance of ctenophores, and their zooplankton food in the Black Sea. I. Pleurobrachia pileus. Mar. Biol. 135, 589-601.	Average size	Average size
Sweden	SW	winter	IBTS_Q1	IBTS_Q1_SW_2021	24	1	2021	North-sea/Baltic-sea	IBTS_Q1_SW_2021_116	57.897	10.510	14	14682.10026	97.9	Ctenophora	Pleurobrachia pileus		1		13	1	6.81101E-05	0.068110147	0.006667983	2.99476E-05	0.002931865	Mutlu, E., Bingel, F., 1999. Distribution and abundance of ctenophores, and their zooplankton food in the Black Sea. I. Pleurobrachia pileus. Mar. Biol. 135, 589-601.	Average size	Average size
Sweden	SW	winter	IBTS_Q1	IBTS_Q1_SW_2021	24	1	2021	North-sea/Baltic-sea	IBTS_Q1_SW_2021_116	57.897	10.510	14	14682.10026	97.9	Ctenophora	Pleurobrachia pileus		1		13	1	6.81101E-05	0.068110147	0.006667983	2.99476E-05	0.002931865	Mutlu, E., Bingel, F., 1999. Distribution and abundance of ctenophores, and their zooplankton food in the Black Sea. I. Pleurobrachia pileus. Mar. Biol. 135, 589-601.	Average size	Average size
Sweden	SW	winter	IBTS_Q1	IBTS_Q1_SW_2021	24	1	2021	North-sea/Baltic-sea	IBTS_Q1_SW_2021_116	57.897	10.510	14	14682.10026	97.9	Ctenophora	Pleurobrachia pileus		1		13	1	6.81101E-05	0.068110147	0.006667983	2.99476E-05	0.002931865	Mutlu, E., Bingel, F., 1999. Distribution and abundance of ctenophores, and their zooplankton food in the Black Sea. I. Pleurobrachia pileus. Mar. Biol. 135, 589-601.	Average size	Average size
Sweden	SW	winter	IBTS_Q1	IBTS_Q1_SW_2021	24	1	2021	North-sea/Baltic-sea	IBTS_Q1_SW_2021_116	57.897	10.510	14	14682.10026	97.9	Ctenophora	Pleurobrachia pileus		1		13	1	6.81101E-05	0.068110147	0.006667983	2.99476E-05	0.002931865	Mutlu, E., Bingel, F., 1999. Distribution and abundance of ctenophores, and their zooplankton food in the Black Sea. I. Pleurobrachia pileus. Mar. Biol. 135, 589-601.	Average size	Average size
Sweden	SW	winter	IBTS_Q1	IBTS_Q1_SW_2021	24	1	2021	North-sea/Baltic-sea	IBTS_Q1_SW_2021_116	57.897	10.510	14	14682.10026	97.9	Ctenophora	Pleurobrachia pileus		1		13	1	6.81101E-05	0.068110147	0.006667983	2.99476E-05	0.002931865	Mutlu, E., Bingel, F., 1999. Distribution and abundance of ctenophores, and their zooplankton food in the Black Sea. I. Pleurobrachia pileus. Mar. Biol. 135, 589-601.	Average size	Average size
Sweden	SW	winter	IBTS_Q1	IBTS_Q1_SW_2021	24	1	2021	North-sea/Baltic-sea	IBTS_Q1_SW_2021_116	57.897	10.510	14	14682.10026	97.9	Ctenophora	Pleurobrachia pileus		1		13	1	6.81101E-05	0.068110147	0.006667983	2.99476E-05	0.002931865	Mutlu, E., Bingel, F., 1999. Distribution and abundance of ctenophores, and their zooplankton food in the Black Sea. I. Pleurobrachia pileus. Mar. Biol. 135, 589-601.	Average size	Average size
Sweden	SW	winter	IBTS_Q1	IBTS_Q1_SW_2021	24	1	2021	North-sea/Baltic-sea	IBTS_Q1_SW_2021_116	57.897	10.510	14	14682.10026	97.9	Ctenophora	Pleurobrachia pileus		1		13	1	6.81101E-05	0.068110147	0.006667983	2.99476E-05	0.002931865	Mutlu, E., Bingel, F., 1999. Distribution and abundance of ctenophores, and their zooplankton food in the Black Sea. I. Pleurobrachia pileus. Mar. Biol. 135, 589-601.	Average size	Average size
Sweden	SW	winter	IBTS_Q1	IBTS_Q1_SW_2021	24	1	2021	North-sea/Baltic-sea	IBTS_Q1_SW_2021_116	57.897	10.510	14	14682.10026	97.9	Ctenophora	Pleurobrachia pileus		1		13	1	6.81101E-05	0.068110147	0.006667983	2.99476E-05	0.002931865	Mutlu, E., Bingel, F., 1999. Distribution and abundance of ctenophores, and their zooplankton food in the Black Sea. I. Pleurobrachia pileus. Mar. Biol. 135, 589-601.	Average size	Average size
Sweden	SW	winter	IBTS_Q1	IBTS_Q1_SW_2021	24	1	2021	North-sea/Baltic-sea	IBTS_Q1_SW_2021_116	57.897	10.510	14	14682.10026	97.9	Ctenophora	Pleurobrachia pileus		1		13	1	6.81101E-05	0.068110147	0.006667983	2.99476E-05	0.002931865	Mutlu, E., Bingel, F., 1999. Distribution and abundance of ctenophores, and their zooplankton food in the Black Sea. I. Pleurobrachia pileus. Mar. Biol. 135, 589-601.	Average size	Average size
Sweden	SW	winter	IBTS_Q1	IBTS_Q1_SW_2021	24	1	2021	North-sea/Baltic-sea	IBTS_Q1_SW_2021_116	57.897	10.510	14	14682.10026	97.9	Ctenophora	Pleurobrachia pileus		1		13	1	6.81101E-05	0.068110147	0.006667983	2.99476E-05	0.002931865	Mutlu, E., Bingel, F., 1999. Distribution and abundance of ctenophores, and their zooplankton food in the Black Sea. I. Pleurobrachia pileus. Mar. Biol. 135, 589-601.	Average size	Average size
Sweden	SW	winter	IBTS_Q1	IBTS_Q1_SW_2021	24	1	2021	North-sea/Baltic-sea	IBTS_Q1_SW_2021_116	57.897	10.510	14	14682.10026	97.9	Ctenophora	Pleurobrachia pileus		1		13	1	6.81101E-05	0.068110147	0.006667983	2.99476E-05	0.002931865	Mutlu, E., Bingel, F., 1999. Distribution and abundance of ctenophores, and their zooplankton food in the Black Sea. I. Pleurobrachia pileus. Mar. Biol. 135, 589-601.	Average size	Average size
Sweden	SW	winter	IBTS_Q1	IBTS_Q1_SW_2021	24	1	2021	North-sea/Baltic-sea	IBTS_Q1_SW_2021_116	57.897	10.510	14	14682.10026	97.9	Ctenophora	Pleurobrachia pileus		1		13	1	6.81101E-05	0.068110147	0.006667983	2.99476E-05	0.002931865	Mutlu, E., Bingel, F., 1999. Distribution and abundance of ctenophores, and their zooplankton food in the Black Sea. I. Pleurobrachia pileus. Mar. Biol. 135, 589-601.	Average size	Average size
Sweden	SW	winter	IBTS_Q1	IBTS_Q1_SW_2021	24	1	2021	North-sea/Baltic-sea	IBTS_Q1_SW_2021_116	57.897	10.510	14	14682.10026	97.9	Ctenophora	Pleurobrachia pileus		1		13	1	6.81101E-05	0.068110147	0.006667983	2.99476E-05	0.002931865	Mutlu, E., Bingel, F., 1999. Distribution and abundance of ctenophores, and their zooplankton food in the Black Sea. I. Pleurobrachia pileus. Mar. Biol. 135, 589-601.	Average size	Average size
Sweden	SW	winter	IBTS_Q1	IBTS_Q1_SW_2021	24	1	2021	North-sea/Baltic-sea	IBTS_Q1_SW_2021_116	57.897	10.510	14	14682.10026	97.9	Ctenophora	Pleurobrachia pileus		1		13	1	6.81101E-05	0.068110147	0.006667983	2.99476E-05	0.002931865	Mutlu, E., Bingel, F., 1999. Distribution and abundance of ctenophores, and their zooplankton food in the Black Sea. I. Pleurobrachia pileus. Mar. Biol. 135, 589-601.	Average size	Average size
Sweden	SW	winter	IBTS_Q1	IBTS_Q1_SW_2021	24	1	2021	North-sea/Baltic-sea	IBTS_Q1_SW_2021_116	57.897	10.510	14	14682.10026	97.9	Ctenophora	Pleurobrachia pileus		1		13	1	6.81101E-05	0.068110147	0.006667983	2.99476E-05	0.002931865	Mutlu, E., Bingel, F., 1999. Distribution and abundance of ctenophores, and their zooplankton food in the Black Sea. I. Pleurobrachia pileus. Mar. Biol. 135, 589-601.	Average size	Average size
Sweden	SW	winter	IBTS_Q1	IBTS_Q1_SW_2021	24	1	2021	North-sea/Baltic-sea	IBTS_Q1_SW_2021_116	57.897	10.510	14	14682.10026	97.9	Ctenophora	Pleurobrachia pileus		1		13	1	6.81101E-05	0.068110147	0.006667983	2.99476E-05	0.002931865	Mutlu, E., Bingel, F., 1999. Distribution and abundance of ctenophores, and their zooplankton food in the Black Sea. I. Pleurobrachia pileus. Mar. Biol. 135, 589-601.	Average size	Average size
Sweden	SW	winter	IBTS_Q1	IBTS_Q1_SW_2021	24	1	2021	North-sea/Baltic-sea	IBTS_Q1_SW_2021_116	57.897	10.510	14	14682.10026	97.9	Ctenophora	Pleurobrachia pileus		1		13	1	6.81101E-05	0.068110147	0.006667983	2.99476E-05	0.002931865	Mutlu, E., Bingel, F., 1999. Distribution and abundance of ctenophores, and their zooplankton food in the Black Sea. I. Pleurobrachia pileus. Mar. Biol. 135, 589-601.	Average size	Average size
Sweden	SW	winter	IBTS_Q1	IBTS_Q1_SW_2021	24	1	2021	North-sea/Baltic-sea	IBTS_Q1_SW_2021_116	57.897	10.510	14	14682.10026	97.9	Ctenophora	Pleurobrachia pileus		1		13	1	6.81101E-05	0.068110147	0.006667983	2.99476E-05	0.002931865	Mutlu, E., Bingel, F., 1999. Distribution and abundance of ctenophores, and their zooplankton food in the Black Sea. I. Pleurobrachia pileus. Mar. Biol. 135, 589-601.	Average size	Average size
Sweden	SW	winter	IBTS_Q1	IBTS_Q1_SW_2021	24	1	2021	North-sea/Baltic-sea	IBTS_Q1_SW_2021_116	57.897	10.510	14	14682.10026	97.9	Ctenophora	Pleurobrachia pileus		1		13	1	6.81101E-05	0.068110147	0.006667983	2.99476E-05	0.002931865	Mutlu, E., Bingel, F., 1999. Distribution and abundance of ctenophores, and their zooplankton food in the Black Sea. I. Pleurobrachia pileus. Mar. Biol. 135, 589-601.	Average size	Average size
Sweden	SW	winter	IBTS_Q1	IBTS_Q1_SW_2021	24	1	2021	North-sea/Baltic-sea	IBTS_Q1_SW_2021_116	57.897	10.510	14	14682.10026	97.9	Ctenophora	Pleurobrachia pileus		1		13	1	6.81101E-05	0.068110147	0.006667983	2.99476E-05	0.002931865	Mutlu, E., Bingel, F., 1999. Distribution and abundance of ctenophores, and their zooplankton food in the Black Sea. I. Pleurobrachia pileus. Mar. Biol. 135, 589-601.	Average size	Average size
Sweden	SW	winter	IBTS_Q1	IBTS_Q1_SW_2021	24	1	2021	North-sea/Baltic-sea	IBTS_Q1_SW_2021_116	57.897	10.510	14	14682.10026	97.9	Ctenophora	Pleurobrachia pileus		1		13	1	6.81101E-05	0.068110147	0.006667983	2.99476E-05	0.002931865	Mutlu, E., Bingel, F., 1999. Distribution and abundance of ctenophores, and their zooplankton food in the Black Sea. I. Pleurobrachia pileus. Mar. Biol. 135, 589-601.	Average size	Average size
Sweden	SW	winter	IBTS_Q1	IBTS_Q1_SW_2021	24	1	2021	North-sea/Baltic-sea	IBTS_Q1_SW_2021_116	57.897	10.510	14	14682.10026	97.9	Ctenophora	Pleurobrachia pileus		1		13	1	6.81101E-05	0.068110147	0.006667983	2.99476E-05	0.002931865	Mutlu, E., Bingel, F., 1999. Distribution and abundance of ctenophores, and their zooplankton food in the Black Sea. I. Pleurobrachia pileus. Mar. Biol. 135, 589-601.	Average size	Average size
Sweden	SW	winter	IBTS_Q1	IBTS_Q1_SW_2021	24	1	2021	North-sea/Baltic-sea	IBTS_Q1_SW_2021_116	57.897	10.510	14	14682.10026	97.9	Ctenophora	Pleurobrachia pileus		1		13	1	6.81101E-05	0.068110147	0.006667983	2.99476E-05	0.002931865	Mutlu, E., Bingel, F., 1999. Distribution and abundance of ctenophores, and their zooplankton food in the Black Sea. I. Pleurobrachia pileus. Mar. Biol. 135, 589-601.	Average size	Average size
Sweden	SW	winter	IBTS_Q1	IBTS_Q1_SW_2021	24	1	2021	North-sea/Baltic-sea	IBTS_Q1_SW_2021_116	57.897	10.510	14	14682.10026	97.9	Ctenophora	Pleurobrachia pileus		1		13	1	6.81101E-05	0.068110147	0.006667983	2.99476E-05	0.002931865	Mutlu, E., Bingel, F., 1999. Distribution and abundance of ctenophores, and their zooplankton food in the Black Sea. I. Pleurobrachia pileus. Mar. Biol. 135, 589-601.	Average size	Average size
Sweden	SW	winter	IBTS_Q1	IBTS_Q1_SW_2021	24	1	2021	North-sea/Baltic-sea	IBTS_Q1_SW_2021_116	57.897	10.510	14	14682.10026	97.9	Ctenophora	Pleurobrachia pileus		1		13	1	6.81101E-05	0.068110147	0.006667983	2.99476E-05	0.002931865	Mutlu, E., Bingel, F., 1999. Distribution and abundance of ctenophores, and their zooplankton food in the Black Sea. I. Pleurobrachia pileus. Mar. Biol. 135, 589-601.	Average size	Average size
Sweden	SW	winter	IBTS_Q1	IBTS_Q1_SW_2021	24	1	2021	North-sea/Baltic-sea	IBTS_Q1_SW_2021_116	57.897	10.510	14	14682.10026	97.9	Ctenophora	Pleurobrachia pileus		1		13	1	6.81101E-05	0.068110147	0.006667983	2.99476E-05	0.002931865	Mutlu, E., Bingel, F., 1999. Distribution and abundance of ctenophores, and their zooplankton food in the Black Sea. I. Pleurobrachia pileus. Mar. Biol. 135, 589-601.	Average size	Average size
Sweden	SW	winter	IBTS_Q1	IBTS_Q1_SW_2021	24	1	2021	North-sea/Baltic-sea	IBTS_Q1_SW_2021_116	57.897	10.510	14	14682.10026	97.9	Ctenophora	Pleurobrachia pileus		1		13	1	6.81101E-05	0.068110147	0.006667983	2.99476E-05	0.002931865	Mutlu, E., Bingel, F., 1999. Distribution and abundance of ctenophores, and their zooplankton food in the Black Sea. I. Pleurobrachia pileus. Mar. Biol. 135, 589-601.	Average size	Average size
Sweden	SW	winter	IBTS_Q1	IBTS_Q1_SW_2021	24	1	2021	North-sea/Baltic-sea	IBTS_Q1_SW_2021_116	57.897	10.510	14	14682.10026	97.9	Ctenophora	Pleurobrachia pileus		1		13	1	6.81101E-05	0.068110147	0.006667983	2.99476E-05	0.002931865	Mutlu, E., Bingel, F., 1999. Distribution and abundance of ctenophores, and their zooplankton food in the Black Sea. I. Pleurobrachia pileus. Mar. Biol. 135, 589-601.	Average size	Average size
Sweden	SW	winter	IBTS_Q1	IBTS_Q1_SW_2021	24	1	2021	North-sea/Baltic-sea	IBTS_Q1_SW_2021_116	57.897	10.510	14	14682.10026	97.9	Ctenophora	Pleurobrachia pileus		1		13	1	6.81101E-05	0.068110147	0.006667983	2.99476E-05	0.002931865	Mutlu, E., Bingel, F., 1999. Distribution and abundance of ctenophores, and their zooplankton food in the Black Sea. I. Pleurobrachia pileus. Mar. Biol. 135, 589-601.	Average size	Average size
Sweden	SW	winter	IBTS_Q1	IBTS_Q1_SW_2021	24	1	2021	North-sea/Baltic-sea	IBTS_Q1_SW_2021_116	57.897	10.510	14	14682.10026	97.9	Ctenophora	Pleurobrachia pileus		1		13	1	6.81101E-05	0.068110147	0.006667983	2.99476E-05	0.002931865	Mutlu, E., Bingel, F., 1999. Distribution and abundance of ctenophores, and their zooplankton food in the Black Sea. I. Pleurobrachia pileus. Mar. Biol. 135, 589-601.	Average size	Average size
Sweden	SW	winter	IBTS_Q1	IBTS_Q1_SW_2021	24	1	2021	North-sea/Baltic-sea	IBTS_Q1_SW_2021_116	57.897	10.510	14	14682.10026	97.9	Ctenophora	Pleurobrachia pileus		1		13	1	6.81101E-05	0.068110147	0.006667983	2.99476E-05	0.002931865	Mutlu, E., Bingel, F., 1999. Distribution and abundance of ctenophores, and their zooplankton food in the Black Sea. I. Pleurobrachia pileus. Mar. Biol. 135, 589-601.	Average size	Average size
Sweden	SW	winter	IBTS_Q1	IBTS_Q1_SW_2021	24	1	2021	North-sea/Baltic-sea	IBTS_Q1_SW_2021_116	57.897	10.510	14	14682.10026	97.9	Ctenophora	Pleurobrachia pileus		1		13	1	6.81101E-05	0.068110147	0.006667983	2.99476E-05	0.002931865	Mutlu, E., Bingel, F., 1999. Distribution and abundance of ctenophores, and their zooplankton food in the Black Sea. I. Pleurobrachia pileus. Mar. Biol. 135, 589-601.	Average size	Average size
Sweden	SW	winter	IBTS_Q1	IBTS_Q1_SW_2021	24	1	2021	North-sea/Baltic-sea	IBTS_Q1_SW_2021_116	57.897	10.510	14	14682.10026	97.9	Ctenophora	Pleurobrachia pileus		1		13	1	6.81101E-05	0.068110147	0.006667983	2.99476E-05	0.002931865	Mutlu, E., Bingel, F., 1999. Distribution and abundance of ctenophores, and their zooplankton food in the Black Sea. I. Pleurobrachia pileus. Mar. Biol. 135, 589-601.	Average size	Average size
Sweden	SW	winter	IBTS_Q1	IBTS_Q1_SW_2021	24	1	2021	North-sea/Baltic-sea	IBTS_Q1_SW_2021_116	57.897	10.510	14	14682.10026	97.9	Ctenophora	Pleurobrachia pileus		1		13	1	6.81101E-05	0.068110147	0.006667983	2.99476E-05	0.002931865	Mutlu, E., Bingel, F., 1999. Distribution and abundance of ctenophores, and their zooplankton food in the Black Sea. I. Pleurobrachia pileus. Mar. Biol. 135, 589-601.	Average size	Average size
Sweden	SW	winter	IBTS_Q1	IBTS_Q1_SW_2021	24	1	2021	North-sea/Baltic-sea	IBTS_Q1_SW_2021_116	57.897	10.510	14	14682.10026	97.9	Ctenophora	Pleurobrachia pileus		1		13	1	6.81101E-05	0.068110147	0.006667983	2.99476E-05	0.002931865	Mutlu, E., Bingel, F., 1999. Distribution and abundance of ctenophores, and their zooplankton food in the Black Sea. I. Pleurobrachia pileus. Mar. Biol. 135, 589-601.	Average size	Average size
Sweden	SW	winter	IBTS_Q1	IBTS_Q1_SW_2021	24	1	2021	North-sea/Baltic-sea	IBTS_Q1_SW_2021_116	57.897	10.510	14	14682.10026	97.9	Ctenophora	Pleurobrachia pileus		1		13	1	6.81101E-05	0.068110147	0.006667983	2.99476E-05	0.002931865	Mutlu, E., Bingel, F., 1999. Distribution and abundance of ctenophores, and their zooplankton food in the Black Sea. I. Pleurobrachia pileus. Mar. Biol. 135, 589-601.	Average size	Average size
Sweden	SW	winter	IBTS_Q1	IBTS_Q1_SW_2021	24	1	2021	North-sea/Baltic-sea	IBTS_Q1_SW_2021_116	57.897	10.510	14	14682.10026	97.9	Ctenophora	Pleurobrachia pileus		1		13	1	6.81101E-05	0.068110147	0.006667983	2.99476E-05	0.002931865	Mutlu, E., Bingel, F., 1999. Distribution and abundance of ctenophores, and their zooplankton food in the Black Sea. I. Pleurobrachia pileus. Mar. Biol. 135, 589-601.	Average size	Average size
Sweden	SW	winter	IBTS_Q1	IBTS_Q1_SW_2021	24	1	2021	North-sea/Baltic-sea	IBTS_Q1_SW_2021_116	57.897	10.510	14	14682.10026	97.9	Ctenophora	Pleurobrachia pileus		1		13	1	6.81101E-05	0.068110147	0.006667983	2.99476E-05	0.002931865	Mutlu, E., Bingel, F., 1999. Distribution and abundance of ctenophores, and their zooplankton food in the Black Sea. I. Pleurobrachia pileus. Mar. Biol. 135, 589-601.	Average size	Average size
Sweden	SW	winter	IBTS_Q1	IBTS_Q1_SW_2021	24	1	2021	North-sea/Baltic-sea	IBTS_Q1_SW_2021_116	57.897	10.510	14	14682.10026	97.9	Ctenophora	Pleurobrachia pileus		1		13	1	6.81101E-05	0.068110147	0.006667983	2.99476E-05	0.002931865	Mutlu, E., Bingel, F., 1999. Distribution and abundance of ctenophores, and their zooplankton food in the Black Sea. I. Pleurobrachia pileus. Mar. Biol. 135, 589-601.	Average size	Average size
Sweden	SW	winter	IBTS_Q1	IBTS_Q1_SW_2021	24	1	2021	North-sea/Baltic-sea	IBTS_Q1_SW_2021_116	57.897	10.510	14	14682.10026	97.9	Ctenophora	Pleurobrachia pileus		1		13	1	6.81101E-05	0.068110147	0.006667983	2.99476E-05	0.002931865	Mutlu, E., Bingel, F., 1999. Distribution and abundance of ctenophores, and their zooplankton food in the Black Sea. I. Pleurobrachia pileus. Mar. Biol. 135, 589-601.	Average size	Average size
Sweden	SW	winter	IBTS_Q1	IBTS_Q1_SW_2021	24	1	2021	North-sea/Baltic-sea	IBTS_Q1_SW_2021_116	57.897	10.510	14	14682.10026	97.9	Ctenophora	Pleurobrachia pileus		1		13	1	6.81101E-05	0.068110147	0.006667983	2.99476E-05	0.002931865	Mutlu, E., Bingel, F., 1999. Distribution and abundance of ctenophores, and their zooplankton food in the Black Sea. I. Pleurobrachia pileus. Mar. Biol. 135, 589-601.	Average size	Average size
Sweden	SW	winter	IBTS_Q1	IBTS_Q1_SW_2021	24	1	2021	North-sea/Baltic-sea	IBTS_Q1_SW_2021_116	57.897	10.510	14	14682.10026	97.9	Ctenophora	Pleurobrachia pileus		1		13	1	6.81101E-05	0.068110147	0.006667983	2.99476E-05	0.002931865	Mutlu, E., Bingel, F., 1999. Distribution and abundance of ctenophores, and their zooplankton food in the Black Sea. I. Pleurobrachia pileus. Mar. Biol. 135, 589-601.	Average size	Average size
Sweden	SW	winter	IBTS_Q1	IBTS_Q1_SW_2021	24	1	2021	North-sea/Baltic-sea	IBTS_Q1_SW_2021_116	57.897	10.510	14	14682.10026	97.9	Ctenophora	Pleurobrachia pileus		1		13	1	6.81101E-05	0.068110147	0.006667983	2.99476E-05	0.002931865	Mutlu, E., Bingel, F., 1999. Distribution and abundance of ctenophores, and their zooplankton food in the Black Sea. I. Pleurobrachia pileus. Mar. Biol. 135, 589-601.	Average size	Average size
Sweden	SW	winter	IBTS_Q1	IBTS_Q1_SW_2021	24	1	2021	North-sea/Baltic-sea	IBTS_Q1_SW_2021_116	57.897	10.510	14	14682.10026	97.9	Ctenophora	Pleurobrachia pileus		1		13	1	6.81101E-05	0.068110147	0.006667983	2.99476E-05	0.002931865	Mutlu, E., Bingel, F., 1999. Distribution and abundance of ctenophores, and their zooplankton food in the Black Sea. I. Pleurobrachia pileus. Mar. Biol. 135, 589-601.	Average size	Average size
Sweden	SW	winter	IBTS_Q1	IBTS_Q1_SW_2021	24	1	2021	North-sea/Baltic-sea	IBTS_Q1_SW_2021_116	57.897	10.510	14	14682.10026	97.9	Ctenophora	Pleurobrachia pileus		1		13	1	6.81101E-05	0.068110147	0.006667983	2.99476E-05	0.002931865	Mutlu, E., Bingel, F., 1999. Distribution and abundance of ctenophores, and their zooplankton food in the Black Sea. I. Pleurobrachia pileus. Mar. Biol. 135, 589-601.	Average size	Average size
Sweden	SW	winter	IBTS_Q1	IBTS_Q1_SW_2021	24	1	2021	North-sea/Baltic-sea	IBTS_Q1_SW_2021_116	57.897	10.510	14	14682.10026	97.9	Ctenophora	Pleurobrachia pileus		1		13	1	6.81101E-05	0.068110147	0.006667983	2.99476E-05	0.002931865	Mutlu, E., Bingel, F., 1999. Distribution and abundance of ctenophores, and their zooplankton food in the Black Sea. I. Pleurobrachia pileus. Mar. Biol. 135, 589-601.	Average size	Average size
Sweden	SW	winter	IBTS_Q1	IBTS_Q1_SW_2021	24	1	2021	North-sea/Baltic-sea	IBTS_Q1_SW_2021_116	57.897	10.510	14	14682.10026	97.9	Ctenophora	Pleurobrachia pileus		1		13	1	6.81101E-05	0.068110147	0.006667983	2.99476E-05	0.002931865	Mutlu, E., Bingel, F., 1999. Distribution and abundance of ctenophores, and their zooplankton food in the Black Sea. I. Pleurobrachia pileus. Mar. Biol. 135, 589-601.	Average size	Average size
Sweden	SW	winter	IBTS_Q1	IBTS_Q1_SW_2021	24	1	2021	North-sea/Baltic-sea	IBTS_Q1_SW_2021_116	57.897	10.510	14	14682.10026	97.9	Ctenophora	Pleurobrachia pileus		1		13	1	6.81101E-05	0.068110147	0.006667983	2.99476E-05	0.002931865	Mutlu, E., Bingel, F., 1999. Distribution and abundance of ctenophores, and their zooplankton food in the Black Sea. I. Pleurobrachia pileus. Mar. Biol. 135, 589-601.	Average size	Average size
Sweden	SW	winter	IBTS_Q1	IBTS_Q1_SW_2021	24	1	2021	North-sea/Baltic-sea	IBTS_Q1_SW_2021_116	57.897	10.510	14	14682.10026	97.9	Ctenophora	Pleurobrachia pileus		1		13	1	6.81101E-05	0.068110147	0.006667983	2.99476E-05	0.002931865	Mutlu, E., Bingel, F., 1999. Distribution and abundance of ctenophores, and their zooplankton food in the Black Sea. I. Pleurobrachia pileus. Mar. Biol. 135, 589-601.	Average size	Average size
Sweden	SW	winter	IBTS_Q1	IBTS_Q1_SW_2021	24	1	2021	North-sea/Baltic-sea	IBTS_Q1_SW_2021_116	57.897	10.510	14	14682.10026	97.9	Ctenophora	Pleurobrachia pileus		1		13	1	6.81101E-05	0.068110147	0.006667983	2.99476E-05	0.002931865	Mutlu, E., Bingel, F., 1999. Distribution and abundance of ctenophores, and their zooplankton food in the Black Sea. I. Pleurobrachia pileus. Mar. Biol. 135, 589-601.	Average size	Average size
Sweden	SW	winter	IBTS_Q1	IBTS_Q1_SW_2021	24	1	2021	North-sea/Baltic-sea	IBTS_Q1_SW_2021_116	57.897	10.510	14	14682.10026	97.9	Ctenophora	Pleurobrachia pileus		1		13	1	6.81101E-05	0.068110147	0.006667983	2.99476E-05	0.002931865	Mutlu, E., Bingel, F., 1999. Distribution and abundance of ctenophores, and their zooplankton food in the Black Sea. I. Pleurobrachia pileus. Mar. Biol. 135, 589-601.	Average size	Average size
Sweden	SW	winter	IBTS_Q1	IBTS_Q1_SW_2021	24	1	2021	North-sea/Baltic-sea	IBTS_Q1_SW_2021_116	57.897	10.510	14	14682.10026	97.9	Ctenophora	Pleurobrachia pileus		1		13	1	6.81101E-05	0.068110147	0.006667983	2.99476E-05	0.002931865	Mutlu, E., Bingel, F., 1999. Distribution and abundance of ctenophores, and their zooplankton food in the Black Sea. I. Pleurobrachia pileus. Mar. Biol. 135, 589-601.	Average size	Average size
Sweden	SW	winter	IBTS_Q1	IBTS_Q1_SW_2021	24	1	2021	North-sea/Baltic-sea	IBTS_Q1_SW_2021_116	57.897	10.510	14	14682.10026	97.9	Ctenophora	Pleurobrachia pileus		1		13	1	6.81101E-05	0.068110147	0.006667983	2.99476E-05	0.002931865	Mutlu, E., Bingel, F., 1999. Distribution and abundance of ctenophores, and their zooplankton food in the Black Sea. I. Pleurobrachia pileus. Mar. Biol. 135, 589-601.	Average size	Average size
Sweden	SW	winter	IBTS_Q1	IBTS_Q1_SW_2021	24	1	2021	North-sea/Baltic-sea	IBTS_Q1_SW_2021_116	57.897	10.510	14	14682.10026	97.9	Ctenophora	Pleurobrachia pileus		1		13	1	6.81101E-05	0.068110147	0.006667983	2.99476E-05	0.002931865	Mutlu, E., Bingel, F., 1999. Distribution and abundance of ctenophores, and their zooplankton food in the Black Sea. I. Pleurobrachia pileus. Mar. Biol. 135, 589-601.	Average size	Average size
Sweden	SW	winter	IBTS_Q1	IBTS_Q1_SW_2021	24	1	2021	North-sea/Baltic-sea	IBTS_Q1_SW_2021_116	57.897	10.510	14	14682.10026	97.9	Ctenophora	Pleurobrachia pileus		1		13	1	6.81101E-05	0.068110147	0.006667983	2.99476E-05	0.002931865	Mutlu, E., Bingel, F., 1999. Distribution and abundance of ctenophores, and their zooplankton food in the Black Sea. I. Pleurobrachia pileus. Mar. Biol. 135, 589-601.	Average size	Average size
Sweden	SW	winter	IBTS_Q1	IBTS_Q1_SW_2021	24	1	2021	North-sea/Baltic-sea	IBTS_Q1_SW_2021_116	57.897	10.510	14	14682.10026	97.9	Ctenophora	Pleurobrachia pileus		1		13	1	6.81101E-05	0.068110147	0.006667983	2.99476E-05	0.002931865	Mutlu, E., Bingel, F., 1999. Distribution and abundance of ctenophores, and their zooplankton food in the Black Sea. I. Pleurobrachia pileus. Mar. Biol. 135, 589-601.	Average size	Average size
Sweden	SW	winter	IBTS_Q1	IBTS_Q1_SW_2021	24	1	2021	North-sea/Baltic-sea	IBTS_Q1_SW_2021_116	57.897	10.510	14	14682.10026	97.9	Ctenophora	Pleurobrachia pileus		1		13	1	6.81101E-05	0.068110147	0.006667983	2.99476E-05	0.002931865	Mutlu, E., Bingel, F., 1999. Distribution and abundance of ctenophores, and their zooplankton food in the Black Sea. I. Pleurobrachia pileus. Mar. Biol. 135, 589-601.	Average size	Average size
Sweden	SW	winter	IBTS_Q1	IBTS_Q1_SW_2021	24	1	2021	North-sea/Baltic-sea	IBTS_Q1_SW_2021_116	57.897	10.510	14	14682.10026	97.9	Ctenophora	Pleurobrachia pileus		1		13	1	6.81101E-05	0.068110147	0.006667983	2.99476E-05	0.002931865	Mutlu, E., Bingel, F., 1999. Distribution and abundance of ctenophores, and their zooplankton food in the Black Sea. I. Pleurobrachia pileus. Mar. Biol. 135, 589-601.	Average size	Average size
Sweden	SW	winter	IBTS_Q1	IBTS_Q1_SW_2021	24	1	2021	North-sea/Baltic-sea	IBTS_Q1_SW_2021_116	57.897	10.510	14	14682.10026	97.9	Ctenophora	Pleurobrachia pileus		1		13	1	6.81101E-05	0.068110147	0.006667983	2.99476E-05	0.002931865	Mutlu, E., Bingel, F., 1999. Distribution and abundance of ctenophores, and their zooplankton food in the Black Sea. I. Pleurobrachia pileus. Mar. Biol. 135, 589-601.	Average size	Average size
Sweden	SW	winter	IBTS_Q1	IBTS_Q1_SW_2021	24	1	2021	North-sea/Baltic-sea	IBTS_Q1_SW_2021_116	57.897	10.510	14	14682.10026	97.9	Ctenophora	Pleurobrachia pileus		1		13	1	6.81101E-05	0.068110147	0.006667983	2.99476E-05	0.002931865	Mutlu, E., Bingel, F., 1999. Distribution and abundance of ctenophores, and their zooplankton food in the Black Sea. I. Pleurobrachia pileus. Mar. Biol. 135, 589-601.	Average size	Average size
Sweden	SW	winter	IBTS_Q1	IBTS_Q1_SW_2021	24	1	2021	North-sea/Baltic-sea	IBTS_Q1_SW_2021_116	57.897	10.510	14	14682.10026	97.9	Ctenophora	Pleurobrachia pileus		1		13	1	6.81101E-05	0.068110147	0.006667983	2.99476E-05	0.002931865	Mutlu, E., Bingel, F., 1999. Distribution and abundance of ctenophores, and their zooplankton food in the Black Sea. I. Pleurobrachia pileus. Mar. Biol. 135, 589-601.	Average size	Average size
Sweden	SW	winter	IBTS_Q1	IBTS_Q1_SW_2021	24	1	2021	North-sea/Baltic-sea	IBTS_Q1_SW_2021_116	57.897	10.510	14	14682.10026	97.9	Ctenophora	Pleurobrachia pileus		1		13	1	6.81101E-05	0.068110147	0.006667983	2.99476E-05	0.002931865	Mutlu, E., Bingel, F., 1999. Distribution and abundance of ctenophores, and their zooplankton food in the Black Sea. I. Pleurobrachia pileus. Mar. Biol. 135, 589-601.	Average size	Average size
Sweden	SW	winter	IBTS_Q1	IBTS_Q1_SW_2021	24	1	2021	North-sea/Baltic-sea	IBTS_Q1_SW_2021_116	57.897	10.510	14	14682.10026	97.9	Ctenophora	Pleurobrachia pileus		1		13	1	6.81101E-05	0.068110147	0.006667983	2.99476E-05	0.002931865	Mutlu, E., Bingel, F., 1999. Distribution and abundance of ctenophores, and their zooplankton food in the Black Sea. I. Pleurobrachia pileus. Mar. Biol. 135, 589-601.	Average size	Average size
Sweden	SW	winter	IBTS_Q1	IBTS_Q1_SW_2021	24	1	2021	North-sea/Baltic-sea	IBTS_Q1_SW_2021_116	57.897	10.510	14	14682.10026	97.9	Ctenophora	Pleurobrachia pileus		1		13	1	6.81101E-05	0.068110147	0.006667983	2.99476E-05	0.002931865	Mutlu, E., Bingel, F., 1999. Distribution and abundance of ctenophores, and their zooplankton food in the Black Sea. I. Pleurobrachia pileus. Mar. Biol. 135, 589-601.	Average size	Average size
Sweden	SW	winter	IBTS_Q1	IBTS_Q1_SW_2021	24	1	2021	North-sea/Baltic-sea	IBTS_Q1_SW_2021_116	57.897	10.510	14	14682.10026	97.9	Ctenophora	Pleurobrachia pileus		1		13	1	6.81101E-05	0.068110147	0.006667983	2.99476E-05	0.002931865	Mutlu, E., Bingel, F., 1999. Distribution and abundance of ctenophores, and their zooplankton food in the Black Sea. I. Pleurobrachia pileus. Mar. Biol. 135, 589-601.	Average size	Average size
Sweden	SW	winter	IBTS_Q1	IBTS_Q1_SW_2021	24	1	2021	North-sea/Baltic-sea	IBTS_Q1_SW_2021_116	57.897	10.510	14	14682.10026	97.9	Hydrozoa	Tima bairdii		1		50	1	6.81101E-05	0.068110147	0.006667983	0.000412956	0.040428421	Møller, L.F., Riisgård, H.U., 2007. Feeding, bioenergetics and growth in the common jellyfish Aurelia aurita and two hydromedusae, Sarsia tubulosa and Aequorea vitrina. Mar. Ecol. Prog. Ser. 346, 167-177.	Average size	Average size
Sweden	SW	winter	IBTS_Q1	IBTS_Q1_SW_2021	24	1	2021	North-sea/Baltic-sea	IBTS_Q1_SW_2021_116	57.897	10.510	14	14682.10026	97.9	Hydrozoa	Tima bairdii		1		50	1	6.81101E-05	0.068110147	0.006667983	0.000412956	0.040428421	Møller, L.F., Riisgård, H.U., 2007. Feeding, bioenergetics and growth in the common jellyfish Aurelia aurita and two hydromedusae, Sarsia tubulosa and Aequorea vitrina. Mar. Ecol. Prog. Ser. 346, 167-177.	Average size	Average size
Sweden	SW	winter	IBTS_Q1	IBTS_Q1_SW_2021	24	1	2021	North-sea/Baltic-sea	IBTS_Q1_SW_2021_116	57.897	10.510	14	14682.10026	97.9	Hydrozoa	Tima bairdii		1		50	1	6.81101E-05	0.068110147	0.006667983	0.000412956	0.040428421	Møller, L.F., Riisgård, H.U., 2007. Feeding, bioenergetics and growth in the common jellyfish Aurelia aurita and two hydromedusae, Sarsia tubulosa and Aequorea vitrina. Mar. Ecol. Prog. Ser. 346, 167-177.	Average size	Average size
Sweden	SW	winter	IBTS_Q1	IBTS_Q1_SW_2021	24	1	2021	North-sea/Baltic-sea	IBTS_Q1_SW_2021_116	57.897	10.510	14	14682.10026	97.9	Hydrozoa	Aequorea vitrina		1	100		1	6.81101E-05	0.068110147	0.006667983	0.002033635	0.199092899	Møller, L.F., Riisgård, H.U., 2007. Feeding, bioenergetics and growth in the common jellyfish Aurelia aurita and two hydromedusae, Sarsia tubulosa and Aequorea vitrina. Mar. Ecol. Prog. Ser. 346, 167-177.
Sweden	SW	winter	IBTS_Q1	IBTS_Q1_SW_2021	24	1	2021	North-sea/Baltic-sea	IBTS_Q1_SW_2021_119	56.846	7.626	17	5037.605976	32.1	Scyphozoa	Cyanea spp.		5		22.5	5	0.000992535	0.992534951	0.031860372	0.001741293	0.055895504	Båmstedt, U., Martinussen, M.B., Matsakis, S., 1994. Trophodynamics of the two Scyphozoan jellyfishes, Aurelia aurita and Cyanea capillata in western Norway. ICES J. Mar. Sci. 51, 369-382.	Size estimate	Average size
Sweden	SW	winter	IBTS_Q1	IBTS_Q1_SW_2021	24	1	2021	North-sea/Baltic-sea	IBTS_Q1_SW_2021_119	56.846	7.626	17	5037.605976	32.1	Hydrozoa	Aglantha digitale	3+			7.78	500	0.099253495	99.25349509	3.186037192	0.001789246	0.057434784	Runge, J.A., Pepin, P., Silvert, W., 1987. Feeding behavior of the Atlantic mackerel Scomber scombrus on the hydromedusa Aglantha digitale. Marine Biology 94 (3), 329-333.	3+ = 101-1000 individuals. Estimated total abundance in the sample (entered as 500 ind / sample)	Average size
Sweden	SW	winter	IBTS_Q1	IBTS_Q1_SW_2021	24	1	2021	North-sea/Baltic-sea	IBTS_Q1_SW_2021_117	57.403	8.422	15	6884.885249	46.5	Ctenophora	Pleurobrachia pileus		1		13	1	0.000145246	0.145245703	0.006753925	6.38635E-05	0.002969653	Mutlu, E., Bingel, F., 1999. Distribution and abundance of ctenophores, and their zooplankton food in the Black Sea. I. Pleurobrachia pileus. Mar. Biol. 135, 589-601.	Average size	Average size
Sweden	SW	winter	IBTS_Q1	IBTS_Q1_SW_2021	24	1	2021	North-sea/Baltic-sea	IBTS_Q1_SW_2021_117	57.403	8.422	15	6884.885249	46.5	Ctenophora	Pleurobrachia pileus		1		13	1	0.000145246	0.145245703	0.006753925	6.38635E-05	0.002969653	Mutlu, E., Bingel, F., 1999. Distribution and abundance of ctenophores, and their zooplankton food in the Black Sea. I. Pleurobrachia pileus. Mar. Biol. 135, 589-601.	Average size	Average size
Sweden	SW	winter	IBTS_Q1	IBTS_Q1_SW_2021	24	1	2021	North-sea/Baltic-sea	IBTS_Q1_SW_2021_117	57.403	8.422	15	6884.885249	46.5	Ctenophora	Pleurobrachia pileus		1		13	1	0.000145246	0.145245703	0.006753925	6.38635E-05	0.002969653	Mutlu, E., Bingel, F., 1999. Distribution and abundance of ctenophores, and their zooplankton food in the Black Sea. I. Pleurobrachia pileus. Mar. Biol. 135, 589-601.	Average size	Average size
Sweden	SW	winter	IBTS_Q1	IBTS_Q1_SW_2021	24	1	2021	North-sea/Baltic-sea	IBTS_Q1_SW_2021_117	57.403	8.422	15	6884.885249	46.5	Ctenophora	Pleurobrachia pileus		1		13	1	0.000145246	0.145245703	0.006753925	6.38635E-05	0.002969653	Mutlu, E., Bingel, F., 1999. Distribution and abundance of ctenophores, and their zooplankton food in the Black Sea. I. Pleurobrachia pileus. Mar. Biol. 135, 589-601.	Average size	Average size
Sweden	SW	winter	IBTS_Q1	IBTS_Q1_SW_2021	24	1	2021	North-sea/Baltic-sea	IBTS_Q1_SW_2021_117	57.403	8.422	15	6884.885249	46.5	Ctenophora	Pleurobrachia pileus		1		13	1	0.000145246	0.145245703	0.006753925	6.38635E-05	0.002969653	Mutlu, E., Bingel, F., 1999. Distribution and abundance of ctenophores, and their zooplankton food in the Black Sea. I. Pleurobrachia pileus. Mar. Biol. 135, 589-601.	Average size	Average size
Sweden	SW	winter	IBTS_Q1	IBTS_Q1_SW_2021	24	1	2021	North-sea/Baltic-sea	IBTS_Q1_SW_2021_117	57.403	8.422	15	6884.885249	46.5	Ctenophora	Pleurobrachia pileus		1		13	1	0.000145246	0.145245703	0.006753925	6.38635E-05	0.002969653	Mutlu, E., Bingel, F., 1999. Distribution and abundance of ctenophores, and their zooplankton food in the Black Sea. I. Pleurobrachia pileus. Mar. Biol. 135, 589-601.	Average size	Average size
Sweden	SW	winter	IBTS_Q1	IBTS_Q1_SW_2021	24	1	2021	North-sea/Baltic-sea	IBTS_Q1_SW_2021_117	57.403	8.422	15	6884.885249	46.5	Ctenophora	Pleurobrachia pileus		1		13	1	0.000145246	0.145245703	0.006753925	6.38635E-05	0.002969653	Mutlu, E., Bingel, F., 1999. Distribution and abundance of ctenophores, and their zooplankton food in the Black Sea. I. Pleurobrachia pileus. Mar. Biol. 135, 589-601.	Average size	Average size
Sweden	SW	winter	IBTS_Q1	IBTS_Q1_SW_2021	24	1	2021	North-sea/Baltic-sea	IBTS_Q1_SW_2021_117	57.403	8.422	15	6884.885249	46.5	Ctenophora	Pleurobrachia pileus		1		13	1	0.000145246	0.145245703	0.006753925	6.38635E-05	0.002969653	Mutlu, E., Bingel, F., 1999. Distribution and abundance of ctenophores, and their zooplankton food in the Black Sea. I. Pleurobrachia pileus. Mar. Biol. 135, 589-601.	Average size	Average size
Sweden	SW	winter	IBTS_Q1	IBTS_Q1_SW_2021	24	1	2021	North-sea/Baltic-sea	IBTS_Q1_SW_2021_117	57.403	8.422	15	6884.885249	46.5	Ctenophora	Pleurobrachia pileus		1		13	1	0.000145246	0.145245703	0.006753925	6.38635E-05	0.002969653	Mutlu, E., Bingel, F., 1999. Distribution and abundance of ctenophores, and their zooplankton food in the Black Sea. I. Pleurobrachia pileus. Mar. Biol. 135, 589-601.	Average size	Average size
Sweden	SW	winter	IBTS_Q1	IBTS_Q1_SW_2021	24	1	2021	North-sea/Baltic-sea	IBTS_Q1_SW_2021_117	57.403	8.422	15	6884.885249	46.5	Ctenophora	Pleurobrachia pileus		1		13	1	0.000145246	0.145245703	0.006753925	6.38635E-05	0.002969653	Mutlu, E., Bingel, F., 1999. Distribution and abundance of ctenophores, and their zooplankton food in the Black Sea. I. Pleurobrachia pileus. Mar. Biol. 135, 589-601.	Average size	Average size
Sweden	SW	winter	IBTS_Q1	IBTS_Q1_SW_2021	24	1	2021	North-sea/Baltic-sea	IBTS_Q1_SW_2021_117	57.403	8.422	15	6884.885249	46.5	Ctenophora	Pleurobrachia pileus		1		13	1	0.000145246	0.145245703	0.006753925	6.38635E-05	0.002969653	Mutlu, E., Bingel, F., 1999. Distribution and abundance of ctenophores, and their zooplankton food in the Black Sea. I. Pleurobrachia pileus. Mar. Biol. 135, 589-601.	Average size	Average size
Sweden	SW	winter	IBTS_Q1	IBTS_Q1_SW_2021	24	1	2021	North-sea/Baltic-sea	IBTS_Q1_SW_2021_117	57.403	8.422	15	6884.885249	46.5	Ctenophora	Pleurobrachia pileus		1		13	1	0.000145246	0.145245703	0.006753925	6.38635E-05	0.002969653	Mutlu, E., Bingel, F., 1999. Distribution and abundance of ctenophores, and their zooplankton food in the Black Sea. I. Pleurobrachia pileus. Mar. Biol. 135, 589-601.	Average size	Average size
Sweden	SW	winter	IBTS_Q1	IBTS_Q1_SW_2021	24	1	2021	North-sea/Baltic-sea	IBTS_Q1_SW_2021_117	57.403	8.422	15	6884.885249	46.5	Ctenophora	Pleurobrachia pileus		1		13	1	0.000145246	0.145245703	0.006753925	6.38635E-05	0.002969653	Mutlu, E., Bingel, F., 1999. Distribution and abundance of ctenophores, and their zooplankton food in the Black Sea. I. Pleurobrachia pileus. Mar. Biol. 135, 589-601.	Average size	Average size
Sweden	SW	winter	IBTS_Q1	IBTS_Q1_SW_2021	24	1	2021	North-sea/Baltic-sea	IBTS_Q1_SW_2021_117	57.403	8.422	15	6884.885249	46.5	Ctenophora	Pleurobrachia pileus		1		13	1	0.000145246	0.145245703	0.006753925	6.38635E-05	0.002969653	Mutlu, E., Bingel, F., 1999. Distribution and abundance of ctenophores, and their zooplankton food in the Black Sea. I. Pleurobrachia pileus. Mar. Biol. 135, 589-601.	Average size	Average size
Sweden	SW	winter	IBTS_Q1	IBTS_Q1_SW_2021	24	1	2021	North-sea/Baltic-sea	IBTS_Q1_SW_2021_117	57.403	8.422	15	6884.885249	46.5	Ctenophora	Pleurobrachia pileus		1		13	1	0.000145246	0.145245703	0.006753925	6.38635E-05	0.002969653	Mutlu, E., Bingel, F., 1999. Distribution and abundance of ctenophores, and their zooplankton food in the Black Sea. I. Pleurobrachia pileus. Mar. Biol. 135, 589-601.	Average size	Average size
Sweden	SW	winter	IBTS_Q1	IBTS_Q1_SW_2021	24	1	2021	North-sea/Baltic-sea	IBTS_Q1_SW_2021_117	57.403	8.422	15	6884.885249	46.5	Ctenophora	Pleurobrachia pileus		1		13	1	0.000145246	0.145245703	0.006753925	6.38635E-05	0.002969653	Mutlu, E., Bingel, F., 1999. Distribution and abundance of ctenophores, and their zooplankton food in the Black Sea. I. Pleurobrachia pileus. Mar. Biol. 135, 589-601.	Average size	Average size
Sweden	SW	winter	IBTS_Q1	IBTS_Q1_SW_2021	24	1	2021	North-sea/Baltic-sea	IBTS_Q1_SW_2021_117	57.403	8.422	15	6884.885249	46.5	Ctenophora	Mnemiopsis leidyi		1		23	1	0.000145246	0.145245703	0.006753925	0.000963059	0.04478224	Jaspers, C., Møller, E.F., Kiørboe, T., 2015. Reproduction rates under variable food conditions and starvation in Mnemiopsis leidyi: Significance for the invasion success of a ctenophore. J. Plankton Res. 37, 1011-1018.	Average size	Average size
Sweden	SW	winter	IBTS_Q1	IBTS_Q1_SW_2021	24	1	2021	North-sea/Baltic-sea	IBTS_Q1_SW_2021_117	57.403	8.422	15	6884.885249	46.5	Ctenophora	Mnemiopsis leidyi		1		23	1	0.000145246	0.145245703	0.006753925	0.000963059	0.04478224	Jaspers, C., Møller, E.F., Kiørboe, T., 2015. Reproduction rates under variable food conditions and starvation in Mnemiopsis leidyi: Significance for the invasion success of a ctenophore. J. Plankton Res. 37, 1011-1018.	Average size	Average size
Sweden	SW	winter	IBTS_Q1	IBTS_Q1_SW_2021	24	1	2021	North-sea/Baltic-sea	IBTS_Q1_SW_2021_117	57.403	8.422	15	6884.885249	46.5	Ctenophora	Mnemiopsis leidyi		1		23	1	0.000145246	0.145245703	0.006753925	0.000963059	0.04478224	Jaspers, C., Møller, E.F., Kiørboe, T., 2015. Reproduction rates under variable food conditions and starvation in Mnemiopsis leidyi: Significance for the invasion success of a ctenophore. J. Plankton Res. 37, 1011-1018.	Average size	Average size
Sweden	SW	winter	IBTS_Q1	IBTS_Q1_SW_2021	25	1	2021	North-sea/Baltic-sea	IBTS_Q1_SW_2021_120	56.673	7.329	18	3957.513095	27.6	Scyphozoa	Cyanea spp.		7		22.5	7	0.001768788	1.768787577	0.048818537	0.003103142	0.085646732	Båmstedt, U., Martinussen, M.B., Matsakis, S., 1994. Trophodynamics of the two Scyphozoan jellyfishes, Aurelia aurita and Cyanea capillata in western Norway. ICES J. Mar. Sci. 51, 369-382.	Size estimate	Average size
Sweden	SW	winter	IBTS_Q1	IBTS_Q1_SW_2021	25	1	2021	North-sea/Baltic-sea	IBTS_Q1_SW_2021_120	56.673	7.329	18	3957.513095	27.6	Hydrozoa	Aglantha digitale	2+			7.78	50	0.012634197	12.63419698	0.348703837	0.000227757	0.006286094	Runge, J.A., Pepin, P., Silvert, W., 1987. Feeding behavior of the Atlantic mackerel Scomber scombrus on the hydromedusa Aglantha digitale. Marine Biology 94 (3), 329-333.	2+ = 11-100 individuals. Estimated total abundance in the sample (entered as 50 ind / sample)	Average size
Sweden	SW	winter	IBTS_Q1	IBTS_Q1_SW_2021	25	1	2021	North-sea/Baltic-sea	IBTS_Q1_SW_2021_118	57.236	7.753	16	7226.943867	42.8	Ctenophora	Pleurobrachia pileus		1	5		1	0.000138371	0.138371076	0.005922282	5.46553E-06	0.000233925	Mutlu, E., Bingel, F., 1999. Distribution and abundance of ctenophores, and their zooplankton food in the Black Sea. I. Pleurobrachia pileus. Mar. Biol. 135, 589-601.
Sweden	SW	winter	IBTS_Q1	IBTS_Q1_SW_2021	25	1	2021	North-sea/Baltic-sea	IBTS_Q1_SW_2021_118	57.236	7.753	16	7226.943867	42.8	Ctenophora	Pleurobrachia pileus		1	5		1	0.000138371	0.138371076	0.005922282	5.46553E-06	0.000233925	Mutlu, E., Bingel, F., 1999. Distribution and abundance of ctenophores, and their zooplankton food in the Black Sea. I. Pleurobrachia pileus. Mar. Biol. 135, 589-601.
Sweden	SW	winter	IBTS_Q1	IBTS_Q1_SW_2021	25	1	2021	North-sea/Baltic-sea	IBTS_Q1_SW_2021_118	57.236	7.753	16	7226.943867	42.8	Ctenophora	Pleurobrachia pileus		1	5		1	0.000138371	0.138371076	0.005922282	5.46553E-06	0.000233925	Mutlu, E., Bingel, F., 1999. Distribution and abundance of ctenophores, and their zooplankton food in the Black Sea. I. Pleurobrachia pileus. Mar. Biol. 135, 589-601.
Sweden	SW	winter	IBTS_Q1	IBTS_Q1_SW_2021	25	1	2021	North-sea/Baltic-sea	IBTS_Q1_SW_2021_118	57.236	7.753	16	7226.943867	42.8	Ctenophora	Pleurobrachia pileus		1	5		1	0.000138371	0.138371076	0.005922282	5.46553E-06	0.000233925	Mutlu, E., Bingel, F., 1999. Distribution and abundance of ctenophores, and their zooplankton food in the Black Sea. I. Pleurobrachia pileus. Mar. Biol. 135, 589-601.
Sweden	SW	winter	IBTS_Q1	IBTS_Q1_SW_2021	25	1	2021	North-sea/Baltic-sea	IBTS_Q1_SW_2021_118	57.236	7.753	16	7226.943867	42.8	Ctenophora	Pleurobrachia pileus		1	5		1	0.000138371	0.138371076	0.005922282	5.46553E-06	0.000233925	Mutlu, E., Bingel, F., 1999. Distribution and abundance of ctenophores, and their zooplankton food in the Black Sea. I. Pleurobrachia pileus. Mar. Biol. 135, 589-601.
Sweden	SW	winter	IBTS_Q1	IBTS_Q1_SW_2021	25	1	2021	North-sea/Baltic-sea	IBTS_Q1_SW_2021_118	57.236	7.753	16	7226.943867	42.8	Ctenophora	Pleurobrachia pileus		1	5		1	0.000138371	0.138371076	0.005922282	5.46553E-06	0.000233925	Mutlu, E., Bingel, F., 1999. Distribution and abundance of ctenophores, and their zooplankton food in the Black Sea. I. Pleurobrachia pileus. Mar. Biol. 135, 589-601.
Sweden	SW	winter	IBTS_Q1	IBTS_Q1_SW_2021	25	1	2021	North-sea/Baltic-sea	IBTS_Q1_SW_2021_118	57.236	7.753	16	7226.943867	42.8	Ctenophora	Pleurobrachia pileus		1	5		1	0.000138371	0.138371076	0.005922282	5.46553E-06	0.000233925	Mutlu, E., Bingel, F., 1999. Distribution and abundance of ctenophores, and their zooplankton food in the Black Sea. I. Pleurobrachia pileus. Mar. Biol. 135, 589-601.
Sweden	SW	winter	IBTS_Q1	IBTS_Q1_SW_2021	25	1	2021	North-sea/Baltic-sea	IBTS_Q1_SW_2021_118	57.236	7.753	16	7226.943867	42.8	Ctenophora	Pleurobrachia pileus		1	5		1	0.000138371	0.138371076	0.005922282	5.46553E-06	0.000233925	Mutlu, E., Bingel, F., 1999. Distribution and abundance of ctenophores, and their zooplankton food in the Black Sea. I. Pleurobrachia pileus. Mar. Biol. 135, 589-601.
Sweden	SW	winter	IBTS_Q1	IBTS_Q1_SW_2021	25	1	2021	North-sea/Baltic-sea	IBTS_Q1_SW_2021_118	57.236	7.753	16	7226.943867	42.8	Ctenophora	Pleurobrachia pileus		1	5		1	0.000138371	0.138371076	0.005922282	5.46553E-06	0.000233925	Mutlu, E., Bingel, F., 1999. Distribution and abundance of ctenophores, and their zooplankton food in the Black Sea. I. Pleurobrachia pileus. Mar. Biol. 135, 589-601.
Sweden	SW	winter	IBTS_Q1	IBTS_Q1_SW_2021	25	1	2021	North-sea/Baltic-sea	IBTS_Q1_SW_2021_118	57.236	7.753	16	7226.943867	42.8	Ctenophora	Pleurobrachia pileus		1	5		1	0.000138371	0.138371076	0.005922282	5.46553E-06	0.000233925	Mutlu, E., Bingel, F., 1999. Distribution and abundance of ctenophores, and their zooplankton food in the Black Sea. I. Pleurobrachia pileus. Mar. Biol. 135, 589-601.
Sweden	SW	winter	IBTS_Q1	IBTS_Q1_SW_2021	25	1	2021	North-sea/Baltic-sea	IBTS_Q1_SW_2021_118	57.236	7.753	16	7226.943867	42.8	Ctenophora	Pleurobrachia pileus		1	5		1	0.000138371	0.138371076	0.005922282	5.46553E-06	0.000233925	Mutlu, E., Bingel, F., 1999. Distribution and abundance of ctenophores, and their zooplankton food in the Black Sea. I. Pleurobrachia pileus. Mar. Biol. 135, 589-601.
Sweden	SW	winter	IBTS_Q1	IBTS_Q1_SW_2021	25	1	2021	North-sea/Baltic-sea	IBTS_Q1_SW_2021_118	57.236	7.753	16	7226.943867	42.8	Ctenophora	Pleurobrachia pileus		1	5		1	0.000138371	0.138371076	0.005922282	5.46553E-06	0.000233925	Mutlu, E., Bingel, F., 1999. Distribution and abundance of ctenophores, and their zooplankton food in the Black Sea. I. Pleurobrachia pileus. Mar. Biol. 135, 589-601.
Sweden	SW	winter	IBTS_Q1	IBTS_Q1_SW_2021	25	1	2021	North-sea/Baltic-sea	IBTS_Q1_SW_2021_118	57.236	7.753	16	7226.943867	42.8	Ctenophora	Pleurobrachia pileus		1	5		1	0.000138371	0.138371076	0.005922282	5.46553E-06	0.000233925	Mutlu, E., Bingel, F., 1999. Distribution and abundance of ctenophores, and their zooplankton food in the Black Sea. I. Pleurobrachia pileus. Mar. Biol. 135, 589-601.
Sweden	SW	winter	IBTS_Q1	IBTS_Q1_SW_2021	25	1	2021	North-sea/Baltic-sea	IBTS_Q1_SW_2021_118	57.236	7.753	16	7226.943867	42.8	Ctenophora	Pleurobrachia pileus		1	5		1	0.000138371	0.138371076	0.005922282	5.46553E-06	0.000233925	Mutlu, E., Bingel, F., 1999. Distribution and abundance of ctenophores, and their zooplankton food in the Black Sea. I. Pleurobrachia pileus. Mar. Biol. 135, 589-601.
Sweden	SW	winter	IBTS_Q1	IBTS_Q1_SW_2021	25	1	2021	North-sea/Baltic-sea	IBTS_Q1_SW_2021_118	57.236	7.753	16	7226.943867	42.8	Ctenophora	Pleurobrachia pileus		1	5		1	0.000138371	0.138371076	0.005922282	5.46553E-06	0.000233925	Mutlu, E., Bingel, F., 1999. Distribution and abundance of ctenophores, and their zooplankton food in the Black Sea. I. Pleurobrachia pileus. Mar. Biol. 135, 589-601.
Sweden	SW	winter	IBTS_Q1	IBTS_Q1_SW_2021	25	1	2021	North-sea/Baltic-sea	IBTS_Q1_SW_2021_118	57.236	7.753	16	7226.943867	42.8	Ctenophora	Pleurobrachia pileus		1	5		1	0.000138371	0.138371076	0.005922282	5.46553E-06	0.000233925	Mutlu, E., Bingel, F., 1999. Distribution and abundance of ctenophores, and their zooplankton food in the Black Sea. I. Pleurobrachia pileus. Mar. Biol. 135, 589-601.
Sweden	SW	winter	IBTS_Q1	IBTS_Q1_SW_2021	25	1	2021	North-sea/Baltic-sea	IBTS_Q1_SW_2021_118	57.236	7.753	16	7226.943867	42.8	Ctenophora	Pleurobrachia pileus		1	5		1	0.000138371	0.138371076	0.005922282	5.46553E-06	0.000233925	Mutlu, E., Bingel, F., 1999. Distribution and abundance of ctenophores, and their zooplankton food in the Black Sea. I. Pleurobrachia pileus. Mar. Biol. 135, 589-601.
Sweden	SW	winter	IBTS_Q1	IBTS_Q1_SW_2021	25	1	2021	North-sea/Baltic-sea	IBTS_Q1_SW_2021_118	57.236	7.753	16	7226.943867	42.8	Ctenophora	Pleurobrachia pileus		1	5		1	0.000138371	0.138371076	0.005922282	5.46553E-06	0.000233925	Mutlu, E., Bingel, F., 1999. Distribution and abundance of ctenophores, and their zooplankton food in the Black Sea. I. Pleurobrachia pileus. Mar. Biol. 135, 589-601.
Sweden	SW	winter	IBTS_Q1	IBTS_Q1_SW_2021	25	1	2021	North-sea/Baltic-sea	IBTS_Q1_SW_2021_118	57.236	7.753	16	7226.943867	42.8	Ctenophora	Pleurobrachia pileus		1	5		1	0.000138371	0.138371076	0.005922282	5.46553E-06	0.000233925	Mutlu, E., Bingel, F., 1999. Distribution and abundance of ctenophores, and their zooplankton food in the Black Sea. I. Pleurobrachia pileus. Mar. Biol. 135, 589-601.
Sweden	SW	winter	IBTS_Q1	IBTS_Q1_SW_2021	25	1	2021	North-sea/Baltic-sea	IBTS_Q1_SW_2021_118	57.236	7.753	16	7226.943867	42.8	Ctenophora	Pleurobrachia pileus		1	5		1	0.000138371	0.138371076	0.005922282	5.46553E-06	0.000233925	Mutlu, E., Bingel, F., 1999. Distribution and abundance of ctenophores, and their zooplankton food in the Black Sea. I. Pleurobrachia pileus. Mar. Biol. 135, 589-601.
Sweden	SW	winter	IBTS_Q1	IBTS_Q1_SW_2021	25	1	2021	North-sea/Baltic-sea	IBTS_Q1_SW_2021_118	57.236	7.753	16	7226.943867	42.8	Ctenophora	Pleurobrachia pileus		1	5		1	0.000138371	0.138371076	0.005922282	5.46553E-06	0.000233925	Mutlu, E., Bingel, F., 1999. Distribution and abundance of ctenophores, and their zooplankton food in the Black Sea. I. Pleurobrachia pileus. Mar. Biol. 135, 589-601.
Sweden	SW	winter	IBTS_Q1	IBTS_Q1_SW_2021	25	1	2021	North-sea/Baltic-sea	IBTS_Q1_SW_2021_118	57.236	7.753	16	7226.943867	42.8	Ctenophora	Pleurobrachia pileus		1	5		1	0.000138371	0.138371076	0.005922282	5.46553E-06	0.000233925	Mutlu, E., Bingel, F., 1999. Distribution and abundance of ctenophores, and their zooplankton food in the Black Sea. I. Pleurobrachia pileus. Mar. Biol. 135, 589-601.
Sweden	SW	winter	IBTS_Q1	IBTS_Q1_SW_2021	25	1	2021	North-sea/Baltic-sea	IBTS_Q1_SW_2021_118	57.236	7.753	16	7226.943867	42.8	Ctenophora	Pleurobrachia pileus		1	5		1	0.000138371	0.138371076	0.005922282	5.46553E-06	0.000233925	Mutlu, E., Bingel, F., 1999. Distribution and abundance of ctenophores, and their zooplankton food in the Black Sea. I. Pleurobrachia pileus. Mar. Biol. 135, 589-601.
Sweden	SW	winter	IBTS_Q1	IBTS_Q1_SW_2021	25	1	2021	North-sea/Baltic-sea	IBTS_Q1_SW_2021_118	57.236	7.753	16	7226.943867	42.8	Ctenophora	Pleurobrachia pileus		1	5		1	0.000138371	0.138371076	0.005922282	5.46553E-06	0.000233925	Mutlu, E., Bingel, F., 1999. Distribution and abundance of ctenophores, and their zooplankton food in the Black Sea. I. Pleurobrachia pileus. Mar. Biol. 135, 589-601.
Sweden	SW	winter	IBTS_Q1	IBTS_Q1_SW_2021	25	1	2021	North-sea/Baltic-sea	IBTS_Q1_SW_2021_118	57.236	7.753	16	7226.943867	42.8	Ctenophora	Pleurobrachia pileus		1	5		1	0.000138371	0.138371076	0.005922282	5.46553E-06	0.000233925	Mutlu, E., Bingel, F., 1999. Distribution and abundance of ctenophores, and their zooplankton food in the Black Sea. I. Pleurobrachia pileus. Mar. Biol. 135, 589-601.
Sweden	SW	winter	IBTS_Q1	IBTS_Q1_SW_2021	25	1	2021	North-sea/Baltic-sea	IBTS_Q1_SW_2021_118	57.236	7.753	16	7226.943867	42.8	Ctenophora	Pleurobrachia pileus		1	5		1	0.000138371	0.138371076	0.005922282	5.46553E-06	0.000233925	Mutlu, E., Bingel, F., 1999. Distribution and abundance of ctenophores, and their zooplankton food in the Black Sea. I. Pleurobrachia pileus. Mar. Biol. 135, 589-601.
Sweden	SW	winter	IBTS_Q1	IBTS_Q1_SW_2021	25	1	2021	North-sea/Baltic-sea	IBTS_Q1_SW_2021_118	57.236	7.753	16	7226.943867	42.8	Ctenophora	Pleurobrachia pileus		1	5		1	0.000138371	0.138371076	0.005922282	5.46553E-06	0.000233925	Mutlu, E., Bingel, F., 1999. Distribution and abundance of ctenophores, and their zooplankton food in the Black Sea. I. Pleurobrachia pileus. Mar. Biol. 135, 589-601.
Sweden	SW	winter	IBTS_Q1	IBTS_Q1_SW_2021	25	1	2021	North-sea/Baltic-sea	IBTS_Q1_SW_2021_118	57.236	7.753	16	7226.943867	42.8	Ctenophora	Pleurobrachia pileus		1	10		1	0.000138371	0.138371076	0.005922282	3.13928E-05	0.001343611	Mutlu, E., Bingel, F., 1999. Distribution and abundance of ctenophores, and their zooplankton food in the Black Sea. I. Pleurobrachia pileus. Mar. Biol. 135, 589-601.
Sweden	SW	winter	IBTS_Q1	IBTS_Q1_SW_2021	25	1	2021	North-sea/Baltic-sea	IBTS_Q1_SW_2021_118	57.236	7.753	16	7226.943867	42.8	Ctenophora	Pleurobrachia pileus		1	10		1	0.000138371	0.138371076	0.005922282	3.13928E-05	0.001343611	Mutlu, E., Bingel, F., 1999. Distribution and abundance of ctenophores, and their zooplankton food in the Black Sea. I. Pleurobrachia pileus. Mar. Biol. 135, 589-601.
Sweden	SW	winter	IBTS_Q1	IBTS_Q1_SW_2021	25	1	2021	North-sea/Baltic-sea	IBTS_Q1_SW_2021_118	57.236	7.753	16	7226.943867	42.8	Ctenophora	Pleurobrachia pileus		1	10		1	0.000138371	0.138371076	0.005922282	3.13928E-05	0.001343611	Mutlu, E., Bingel, F., 1999. Distribution and abundance of ctenophores, and their zooplankton food in the Black Sea. I. Pleurobrachia pileus. Mar. Biol. 135, 589-601.
Sweden	SW	winter	IBTS_Q1	IBTS_Q1_SW_2021	25	1	2021	North-sea/Baltic-sea	IBTS_Q1_SW_2021_118	57.236	7.753	16	7226.943867	42.8	Ctenophora	Pleurobrachia pileus		1	10		1	0.000138371	0.138371076	0.005922282	3.13928E-05	0.001343611	Mutlu, E., Bingel, F., 1999. Distribution and abundance of ctenophores, and their zooplankton food in the Black Sea. I. Pleurobrachia pileus. Mar. Biol. 135, 589-601.
Sweden	SW	winter	IBTS_Q1	IBTS_Q1_SW_2021	25	1	2021	North-sea/Baltic-sea	IBTS_Q1_SW_2021_118	57.236	7.753	16	7226.943867	42.8	Ctenophora	Pleurobrachia pileus		1	10		1	0.000138371	0.138371076	0.005922282	3.13928E-05	0.001343611	Mutlu, E., Bingel, F., 1999. Distribution and abundance of ctenophores, and their zooplankton food in the Black Sea. I. Pleurobrachia pileus. Mar. Biol. 135, 589-601.
Sweden	SW	winter	IBTS_Q1	IBTS_Q1_SW_2021	25	1	2021	North-sea/Baltic-sea	IBTS_Q1_SW_2021_118	57.236	7.753	16	7226.943867	42.8	Ctenophora	Pleurobrachia pileus		1	10		1	0.000138371	0.138371076	0.005922282	3.13928E-05	0.001343611	Mutlu, E., Bingel, F., 1999. Distribution and abundance of ctenophores, and their zooplankton food in the Black Sea. I. Pleurobrachia pileus. Mar. Biol. 135, 589-601.
Sweden	SW	winter	IBTS_Q1	IBTS_Q1_SW_2021	25	1	2021	North-sea/Baltic-sea	IBTS_Q1_SW_2021_118	57.236	7.753	16	7226.943867	42.8	Ctenophora	Pleurobrachia pileus		1	10		1	0.000138371	0.138371076	0.005922282	3.13928E-05	0.001343611	Mutlu, E., Bingel, F., 1999. Distribution and abundance of ctenophores, and their zooplankton food in the Black Sea. I. Pleurobrachia pileus. Mar. Biol. 135, 589-601.
Sweden	SW	winter	IBTS_Q1	IBTS_Q1_SW_2021	25	1	2021	North-sea/Baltic-sea	IBTS_Q1_SW_2021_118	57.236	7.753	16	7226.943867	42.8	Ctenophora	Pleurobrachia pileus		1	10		1	0.000138371	0.138371076	0.005922282	3.13928E-05	0.001343611	Mutlu, E., Bingel, F., 1999. Distribution and abundance of ctenophores, and their zooplankton food in the Black Sea. I. Pleurobrachia pileus. Mar. Biol. 135, 589-601.
Sweden	SW	winter	IBTS_Q1	IBTS_Q1_SW_2021	25	1	2021	North-sea/Baltic-sea	IBTS_Q1_SW_2021_118	57.236	7.753	16	7226.943867	42.8	Ctenophora	Pleurobrachia pileus		1	10		1	0.000138371	0.138371076	0.005922282	3.13928E-05	0.001343611	Mutlu, E., Bingel, F., 1999. Distribution and abundance of ctenophores, and their zooplankton food in the Black Sea. I. Pleurobrachia pileus. Mar. Biol. 135, 589-601.
Sweden	SW	winter	IBTS_Q1	IBTS_Q1_SW_2021	25	1	2021	North-sea/Baltic-sea	IBTS_Q1_SW_2021_118	57.236	7.753	16	7226.943867	42.8	Ctenophora	Pleurobrachia pileus		1	10		1	0.000138371	0.138371076	0.005922282	3.13928E-05	0.001343611	Mutlu, E., Bingel, F., 1999. Distribution and abundance of ctenophores, and their zooplankton food in the Black Sea. I. Pleurobrachia pileus. Mar. Biol. 135, 589-601.
Sweden	SW	winter	IBTS_Q1	IBTS_Q1_SW_2021	25	1	2021	North-sea/Baltic-sea	IBTS_Q1_SW_2021_118	57.236	7.753	16	7226.943867	42.8	Ctenophora	Pleurobrachia pileus		1	10		1	0.000138371	0.138371076	0.005922282	3.13928E-05	0.001343611	Mutlu, E., Bingel, F., 1999. Distribution and abundance of ctenophores, and their zooplankton food in the Black Sea. I. Pleurobrachia pileus. Mar. Biol. 135, 589-601.
Sweden	SW	winter	IBTS_Q1	IBTS_Q1_SW_2021	25	1	2021	North-sea/Baltic-sea	IBTS_Q1_SW_2021_118	57.236	7.753	16	7226.943867	42.8	Ctenophora	Pleurobrachia pileus		1	10		1	0.000138371	0.138371076	0.005922282	3.13928E-05	0.001343611	Mutlu, E., Bingel, F., 1999. Distribution and abundance of ctenophores, and their zooplankton food in the Black Sea. I. Pleurobrachia pileus. Mar. Biol. 135, 589-601.
Sweden	SW	winter	IBTS_Q1	IBTS_Q1_SW_2021	25	1	2021	North-sea/Baltic-sea	IBTS_Q1_SW_2021_118	57.236	7.753	16	7226.943867	42.8	Ctenophora	Pleurobrachia pileus		1	10		1	0.000138371	0.138371076	0.005922282	3.13928E-05	0.001343611	Mutlu, E., Bingel, F., 1999. Distribution and abundance of ctenophores, and their zooplankton food in the Black Sea. I. Pleurobrachia pileus. Mar. Biol. 135, 589-601.
Sweden	SW	winter	IBTS_Q1	IBTS_Q1_SW_2021	25	1	2021	North-sea/Baltic-sea	IBTS_Q1_SW_2021_118	57.236	7.753	16	7226.943867	42.8	Ctenophora	Pleurobrachia pileus		1	10		1	0.000138371	0.138371076	0.005922282	3.13928E-05	0.001343611	Mutlu, E., Bingel, F., 1999. Distribution and abundance of ctenophores, and their zooplankton food in the Black Sea. I. Pleurobrachia pileus. Mar. Biol. 135, 589-601.
Sweden	SW	winter	IBTS_Q1	IBTS_Q1_SW_2021	25	1	2021	North-sea/Baltic-sea	IBTS_Q1_SW_2021_118	57.236	7.753	16	7226.943867	42.8	Ctenophora	Pleurobrachia pileus		1	10		1	0.000138371	0.138371076	0.005922282	3.13928E-05	0.001343611	Mutlu, E., Bingel, F., 1999. Distribution and abundance of ctenophores, and their zooplankton food in the Black Sea. I. Pleurobrachia pileus. Mar. Biol. 135, 589-601.
Sweden	SW	winter	IBTS_Q1	IBTS_Q1_SW_2021	25	1	2021	North-sea/Baltic-sea	IBTS_Q1_SW_2021_118	57.236	7.753	16	7226.943867	42.8	Ctenophora	Pleurobrachia pileus		1	10		1	0.000138371	0.138371076	0.005922282	3.13928E-05	0.001343611	Mutlu, E., Bingel, F., 1999. Distribution and abundance of ctenophores, and their zooplankton food in the Black Sea. I. Pleurobrachia pileus. Mar. Biol. 135, 589-601.
Sweden	SW	winter	IBTS_Q1	IBTS_Q1_SW_2021	25	1	2021	North-sea/Baltic-sea	IBTS_Q1_SW_2021_118	57.236	7.753	16	7226.943867	42.8	Ctenophora	Pleurobrachia pileus		1	10		1	0.000138371	0.138371076	0.005922282	3.13928E-05	0.001343611	Mutlu, E., Bingel, F., 1999. Distribution and abundance of ctenophores, and their zooplankton food in the Black Sea. I. Pleurobrachia pileus. Mar. Biol. 135, 589-601.
Sweden	SW	winter	IBTS_Q1	IBTS_Q1_SW_2021	25	1	2021	North-sea/Baltic-sea	IBTS_Q1_SW_2021_118	57.236	7.753	16	7226.943867	42.8	Ctenophora	Pleurobrachia pileus		1	15		1	0.000138371	0.138371076	0.005922282	8.72834E-05	0.003735731	Mutlu, E., Bingel, F., 1999. Distribution and abundance of ctenophores, and their zooplankton food in the Black Sea. I. Pleurobrachia pileus. Mar. Biol. 135, 589-601.
Sweden	SW	winter	IBTS_Q1	IBTS_Q1_SW_2021	25	1	2021	North-sea/Baltic-sea	IBTS_Q1_SW_2021_118	57.236	7.753	16	7226.943867	42.8	Ctenophora	Pleurobrachia pileus		1	15		1	0.000138371	0.138371076	0.005922282	8.72834E-05	0.003735731	Mutlu, E., Bingel, F., 1999. Distribution and abundance of ctenophores, and their zooplankton food in the Black Sea. I. Pleurobrachia pileus. Mar. Biol. 135, 589-601.
Sweden	SW	winter	IBTS_Q1	IBTS_Q1_SW_2021	25	1	2021	North-sea/Baltic-sea	IBTS_Q1_SW_2021_118	57.236	7.753	16	7226.943867	42.8	Ctenophora	Pleurobrachia pileus		1	15		1	0.000138371	0.138371076	0.005922282	8.72834E-05	0.003735731	Mutlu, E., Bingel, F., 1999. Distribution and abundance of ctenophores, and their zooplankton food in the Black Sea. I. Pleurobrachia pileus. Mar. Biol. 135, 589-601.
Sweden	SW	winter	IBTS_Q1	IBTS_Q1_SW_2021	25	1	2021	North-sea/Baltic-sea	IBTS_Q1_SW_2021_118	57.236	7.753	16	7226.943867	42.8	Ctenophora	Pleurobrachia pileus		1	15		1	0.000138371	0.138371076	0.005922282	8.72834E-05	0.003735731	Mutlu, E., Bingel, F., 1999. Distribution and abundance of ctenophores, and their zooplankton food in the Black Sea. I. Pleurobrachia pileus. Mar. Biol. 135, 589-601.
Sweden	SW	winter	IBTS_Q1	IBTS_Q1_SW_2021	25	1	2021	North-sea/Baltic-sea	IBTS_Q1_SW_2021_118	57.236	7.753	16	7226.943867	42.8	Ctenophora	Pleurobrachia pileus		1	15		1	0.000138371	0.138371076	0.005922282	8.72834E-05	0.003735731	Mutlu, E., Bingel, F., 1999. Distribution and abundance of ctenophores, and their zooplankton food in the Black Sea. I. Pleurobrachia pileus. Mar. Biol. 135, 589-601.
Sweden	SW	winter	IBTS_Q1	IBTS_Q1_SW_2021	25	1	2021	North-sea/Baltic-sea	IBTS_Q1_SW_2021_118	57.236	7.753	16	7226.943867	42.8	Ctenophora	Pleurobrachia pileus		1	15		1	0.000138371	0.138371076	0.005922282	8.72834E-05	0.003735731	Mutlu, E., Bingel, F., 1999. Distribution and abundance of ctenophores, and their zooplankton food in the Black Sea. I. Pleurobrachia pileus. Mar. Biol. 135, 589-601.
Sweden	SW	winter	IBTS_Q1	IBTS_Q1_SW_2021	25	1	2021	North-sea/Baltic-sea	IBTS_Q1_SW_2021_118	57.236	7.753	16	7226.943867	42.8	Ctenophora	Pleurobrachia pileus		1	15		1	0.000138371	0.138371076	0.005922282	8.72834E-05	0.003735731	Mutlu, E., Bingel, F., 1999. Distribution and abundance of ctenophores, and their zooplankton food in the Black Sea. I. Pleurobrachia pileus. Mar. Biol. 135, 589-601.
Sweden	SW	winter	IBTS_Q1	IBTS_Q1_SW_2021	25	1	2021	North-sea/Baltic-sea	IBTS_Q1_SW_2021_118	57.236	7.753	16	7226.943867	42.8	Ctenophora	Pleurobrachia pileus		1	15		1	0.000138371	0.138371076	0.005922282	8.72834E-05	0.003735731	Mutlu, E., Bingel, F., 1999. Distribution and abundance of ctenophores, and their zooplankton food in the Black Sea. I. Pleurobrachia pileus. Mar. Biol. 135, 589-601.
Sweden	SW	winter	IBTS_Q1	IBTS_Q1_SW_2021	25	1	2021	North-sea/Baltic-sea	IBTS_Q1_SW_2021_118	57.236	7.753	16	7226.943867	42.8	Ctenophora	Pleurobrachia pileus		1	20		1	0.000138371	0.138371076	0.005922282	0.000180313	0.007717402	Mutlu, E., Bingel, F., 1999. Distribution and abundance of ctenophores, and their zooplankton food in the Black Sea. I. Pleurobrachia pileus. Mar. Biol. 135, 589-601.
Sweden	SW	winter	IBTS_Q1	IBTS_Q1_SW_2021	25	1	2021	North-sea/Baltic-sea	IBTS_Q1_SW_2021_118	57.236	7.753	16	7226.943867	42.8	Ctenophora	Beroe spp.		1		25	1	0.000138371	0.138371076	0.005922282	0.000320941	0.013736262	Finenko, G.A., Anninsky, B.E., Romanova, Z.A., Abolmasova, G.I., Kideys, A.E., 2001. Chemical composition, respiration and feeding rates of the new alien ctenophore, Beroe ovata, in the Black Sea. Hydrobiologia 451, 177-186.	Average size	Average size
Sweden	SW	winter	IBTS_Q1	IBTS_Q1_SW_2021	25	1	2021	North-sea/Baltic-sea	IBTS_Q1_SW_2021_118	57.236	7.753	16	7226.943867	42.8	Hydrozoa	Tima bairdii		1		50	1	0.000138371	0.138371076	0.005922282	0.000838953	0.035907185	Møller, L.F., Riisgård, H.U., 2007. Feeding, bioenergetics and growth in the common jellyfish Aurelia aurita and two hydromedusae, Sarsia tubulosa and Aequorea vitrina. Mar. Ecol. Prog. Ser. 346, 167-177.	Average size	Average size
Sweden	SW	winter	IBTS_Q1	IBTS_Q1_SW_2021	25	1	2021	North-sea/Baltic-sea	IBTS_Q1_SW_2021_118	57.236	7.753	16	7226.943867	42.8	Hydrozoa	Tima bairdii		1		50	1	0.000138371	0.138371076	0.005922282	0.000838953	0.035907185	Møller, L.F., Riisgård, H.U., 2007. Feeding, bioenergetics and growth in the common jellyfish Aurelia aurita and two hydromedusae, Sarsia tubulosa and Aequorea vitrina. Mar. Ecol. Prog. Ser. 346, 167-177.	Average size	Average size
Sweden	SW	winter	IBTS_Q1	IBTS_Q1_SW_2021	25	1	2021	North-sea/Baltic-sea	IBTS_Q1_SW_2021_118	57.236	7.753	16	7226.943867	42.8	Hydrozoa	Tima bairdii		1	50		1	0.000138371	0.138371076	0.005922282	0.000838953	0.035907185	Møller, L.F., Riisgård, H.U., 2007. Feeding, bioenergetics and growth in the common jellyfish Aurelia aurita and two hydromedusae, Sarsia tubulosa and Aequorea vitrina. Mar. Ecol. Prog. Ser. 346, 167-177.
Sweden	SW	winter	IBTS_Q1	IBTS_Q1_SW_2021	25	1	2021	North-sea/Baltic-sea	IBTS_Q1_SW_2021_118	57.236	7.753	16	7226.943867	42.8	Hydrozoa	Aequorea vitrina		1	100		1	0.000138371	0.138371076	0.005922282	0.004131489	0.176827722	Møller, L.F., Riisgård, H.U., 2007. Feeding, bioenergetics and growth in the common jellyfish Aurelia aurita and two hydromedusae, Sarsia tubulosa and Aequorea vitrina. Mar. Ecol. Prog. Ser. 346, 167-177.
Sweden	SW	winter	IBTS_Q1	IBTS_Q1_SW_2021	25	1	2021	North-sea/Baltic-sea	IBTS_Q1_SW_2021_121	56.618	6.854	19	4480.594726	35.8	Scyphozoa	Cyanea spp.		9		22.5	9	0.002008662	2.008661919	0.071910097	0.003523975	0.126158323	Båmstedt, U., Martinussen, M.B., Matsakis, S., 1994. Trophodynamics of the two Scyphozoan jellyfishes, Aurelia aurita and Cyanea capillata in western Norway. ICES J. Mar. Sci. 51, 369-382.	Size estimate	Average size
Sweden	SW	winter	IBTS_Q1	IBTS_Q1_SW_2021	25	1	2021	North-sea/Baltic-sea	IBTS_Q1_SW_2021_121	56.618	6.854	19	4480.594726	35.8	Hydrozoa	Aglantha digitale	2+			7.78	50	0.011159233	11.15923288	0.399500537	0.000201168	0.007201808	Runge, J.A., Pepin, P., Silvert, W., 1987. Feeding behavior of the Atlantic mackerel Scomber scombrus on the hydromedusa Aglantha digitale. Marine Biology 94 (3), 329-333.	2+ = 11-100 individuals. Estimated total abundance in the sample (entered as 50 ind / sample)	Average size
Sweden	SW	winter	IBTS_Q1	IBTS_Q1_SW_2021	25	1	2021	North-sea/Baltic-sea	IBTS_Q1_SW_2021_119	56.846	7.626	17	5037.605976	32.1	Ctenophora	Pleurobrachia pileus		1	10		1	0.000198507	0.19850699	0.006372074	4.5036E-05	0.001445657	Mutlu, E., Bingel, F., 1999. Distribution and abundance of ctenophores, and their zooplankton food in the Black Sea. I. Pleurobrachia pileus. Mar. Biol. 135, 589-601.
Sweden	SW	winter	IBTS_Q1	IBTS_Q1_SW_2021	25	1	2021	North-sea/Baltic-sea	IBTS_Q1_SW_2021_119	56.846	7.626	17	5037.605976	32.1	Ctenophora	Pleurobrachia pileus		1	10		1	0.000198507	0.19850699	0.006372074	4.5036E-05	0.001445657	Mutlu, E., Bingel, F., 1999. Distribution and abundance of ctenophores, and their zooplankton food in the Black Sea. I. Pleurobrachia pileus. Mar. Biol. 135, 589-601.
Sweden	SW	winter	IBTS_Q1	IBTS_Q1_SW_2021	25	1	2021	North-sea/Baltic-sea	IBTS_Q1_SW_2021_119	56.846	7.626	17	5037.605976	32.1	Ctenophora	Pleurobrachia pileus		1	10		1	0.000198507	0.19850699	0.006372074	4.5036E-05	0.001445657	Mutlu, E., Bingel, F., 1999. Distribution and abundance of ctenophores, and their zooplankton food in the Black Sea. I. Pleurobrachia pileus. Mar. Biol. 135, 589-601.
Sweden	SW	winter	IBTS_Q1	IBTS_Q1_SW_2021	25	1	2021	North-sea/Baltic-sea	IBTS_Q1_SW_2021_119	56.846	7.626	17	5037.605976	32.1	Ctenophora	Pleurobrachia pileus		1	10		1	0.000198507	0.19850699	0.006372074	4.5036E-05	0.001445657	Mutlu, E., Bingel, F., 1999. Distribution and abundance of ctenophores, and their zooplankton food in the Black Sea. I. Pleurobrachia pileus. Mar. Biol. 135, 589-601.
Sweden	SW	winter	IBTS_Q1	IBTS_Q1_SW_2021	25	1	2021	North-sea/Baltic-sea	IBTS_Q1_SW_2021_119	56.846	7.626	17	5037.605976	32.1	Ctenophora	Pleurobrachia pileus		1	10		1	0.000198507	0.19850699	0.006372074	4.5036E-05	0.001445657	Mutlu, E., Bingel, F., 1999. Distribution and abundance of ctenophores, and their zooplankton food in the Black Sea. I. Pleurobrachia pileus. Mar. Biol. 135, 589-601.
Sweden	SW	winter	IBTS_Q1	IBTS_Q1_SW_2021	25	1	2021	North-sea/Baltic-sea	IBTS_Q1_SW_2021_119	56.846	7.626	17	5037.605976	32.1	Ctenophora	Pleurobrachia pileus		1	10		1	0.000198507	0.19850699	0.006372074	4.5036E-05	0.001445657	Mutlu, E., Bingel, F., 1999. Distribution and abundance of ctenophores, and their zooplankton food in the Black Sea. I. Pleurobrachia pileus. Mar. Biol. 135, 589-601.
Sweden	SW	winter	IBTS_Q1	IBTS_Q1_SW_2021	25	1	2021	North-sea/Baltic-sea	IBTS_Q1_SW_2021_119	56.846	7.626	17	5037.605976	32.1	Ctenophora	Pleurobrachia pileus		1	10		1	0.000198507	0.19850699	0.006372074	4.5036E-05	0.001445657	Mutlu, E., Bingel, F., 1999. Distribution and abundance of ctenophores, and their zooplankton food in the Black Sea. I. Pleurobrachia pileus. Mar. Biol. 135, 589-601.
Sweden	SW	winter	IBTS_Q1	IBTS_Q1_SW_2021	25	1	2021	North-sea/Baltic-sea	IBTS_Q1_SW_2021_119	56.846	7.626	17	5037.605976	32.1	Ctenophora	Pleurobrachia pileus		1	10		1	0.000198507	0.19850699	0.006372074	4.5036E-05	0.001445657	Mutlu, E., Bingel, F., 1999. Distribution and abundance of ctenophores, and their zooplankton food in the Black Sea. I. Pleurobrachia pileus. Mar. Biol. 135, 589-601.
Sweden	SW	winter	IBTS_Q1	IBTS_Q1_SW_2021	25	1	2021	North-sea/Baltic-sea	IBTS_Q1_SW_2021_119	56.846	7.626	17	5037.605976	32.1	Ctenophora	Pleurobrachia pileus		1	10		1	0.000198507	0.19850699	0.006372074	4.5036E-05	0.001445657	Mutlu, E., Bingel, F., 1999. Distribution and abundance of ctenophores, and their zooplankton food in the Black Sea. I. Pleurobrachia pileus. Mar. Biol. 135, 589-601.
Sweden	SW	winter	IBTS_Q1	IBTS_Q1_SW_2021	25	1	2021	North-sea/Baltic-sea	IBTS_Q1_SW_2021_119	56.846	7.626	17	5037.605976	32.1	Ctenophora	Pleurobrachia pileus		1	10		1	0.000198507	0.19850699	0.006372074	4.5036E-05	0.001445657	Mutlu, E., Bingel, F., 1999. Distribution and abundance of ctenophores, and their zooplankton food in the Black Sea. I. Pleurobrachia pileus. Mar. Biol. 135, 589-601.
Sweden	SW	winter	IBTS_Q1	IBTS_Q1_SW_2021	25	1	2021	North-sea/Baltic-sea	IBTS_Q1_SW_2021_119	56.846	7.626	17	5037.605976	32.1	Ctenophora	Pleurobrachia pileus		1	10		1	0.000198507	0.19850699	0.006372074	4.5036E-05	0.001445657	Mutlu, E., Bingel, F., 1999. Distribution and abundance of ctenophores, and their zooplankton food in the Black Sea. I. Pleurobrachia pileus. Mar. Biol. 135, 589-601.
Sweden	SW	winter	IBTS_Q1	IBTS_Q1_SW_2021	25	1	2021	North-sea/Baltic-sea	IBTS_Q1_SW_2021_119	56.846	7.626	17	5037.605976	32.1	Ctenophora	Pleurobrachia pileus		1	10		1	0.000198507	0.19850699	0.006372074	4.5036E-05	0.001445657	Mutlu, E., Bingel, F., 1999. Distribution and abundance of ctenophores, and their zooplankton food in the Black Sea. I. Pleurobrachia pileus. Mar. Biol. 135, 589-601.
Sweden	SW	winter	IBTS_Q1	IBTS_Q1_SW_2021	25	1	2021	North-sea/Baltic-sea	IBTS_Q1_SW_2021_119	56.846	7.626	17	5037.605976	32.1	Ctenophora	Pleurobrachia pileus		1	10		1	0.000198507	0.19850699	0.006372074	4.5036E-05	0.001445657	Mutlu, E., Bingel, F., 1999. Distribution and abundance of ctenophores, and their zooplankton food in the Black Sea. I. Pleurobrachia pileus. Mar. Biol. 135, 589-601.
Sweden	SW	winter	IBTS_Q1	IBTS_Q1_SW_2021	25	1	2021	North-sea/Baltic-sea	IBTS_Q1_SW_2021_119	56.846	7.626	17	5037.605976	32.1	Ctenophora	Pleurobrachia pileus		1	10		1	0.000198507	0.19850699	0.006372074	4.5036E-05	0.001445657	Mutlu, E., Bingel, F., 1999. Distribution and abundance of ctenophores, and their zooplankton food in the Black Sea. I. Pleurobrachia pileus. Mar. Biol. 135, 589-601.
Sweden	SW	winter	IBTS_Q1	IBTS_Q1_SW_2021	25	1	2021	North-sea/Baltic-sea	IBTS_Q1_SW_2021_119	56.846	7.626	17	5037.605976	32.1	Ctenophora	Pleurobrachia pileus		1	10		1	0.000198507	0.19850699	0.006372074	4.5036E-05	0.001445657	Mutlu, E., Bingel, F., 1999. Distribution and abundance of ctenophores, and their zooplankton food in the Black Sea. I. Pleurobrachia pileus. Mar. Biol. 135, 589-601.
Sweden	SW	winter	IBTS_Q1	IBTS_Q1_SW_2021	25	1	2021	North-sea/Baltic-sea	IBTS_Q1_SW_2021_119	56.846	7.626	17	5037.605976	32.1	Ctenophora	Pleurobrachia pileus		1	10		1	0.000198507	0.19850699	0.006372074	4.5036E-05	0.001445657	Mutlu, E., Bingel, F., 1999. Distribution and abundance of ctenophores, and their zooplankton food in the Black Sea. I. Pleurobrachia pileus. Mar. Biol. 135, 589-601.
Sweden	SW	winter	IBTS_Q1	IBTS_Q1_SW_2021	25	1	2021	North-sea/Baltic-sea	IBTS_Q1_SW_2021_119	56.846	7.626	17	5037.605976	32.1	Ctenophora	Pleurobrachia pileus		1	10		1	0.000198507	0.19850699	0.006372074	4.5036E-05	0.001445657	Mutlu, E., Bingel, F., 1999. Distribution and abundance of ctenophores, and their zooplankton food in the Black Sea. I. Pleurobrachia pileus. Mar. Biol. 135, 589-601.
[truncated: 12,352 more rows]
